# Supplementary material for: Loss of SMARCAD1 Mitigates Tauopathy
Source: Aging Cell. 2026 May 27;25(6):e70543. doi: 10.1111/acel.70543 (PMC13240146; doi:10.1111/acel.70543)
Supplement: Supplementary file 1 — Figure S1: (a) smrd‐1 (bk2196) vs. Non Tg showed no significant changes in swimming assay. (b) Non Tg, smrd‐1 (gk485089), smrd‐1 (Δ#1), smrd‐1 (Δ#2) behaved similarly with no significant changes in swimming assay. (c) Hemizygous smrd‐1 (bk2935) rescues tau associated motor deficits in Tau WT Tg animals in comparison to Non Tg animals. (d, e) smrd‐1 (Δ#1) does not rescue TDP‐43 associated motor deficits in TDP‐43 M337V Tg animals when expressed under (e) snb‐1 promoter or (f) aex‐3 promoter. Data presented as mean ± SEM frequency of body bends (turns/min) measured over the course of a minute of swimming in day 1 adults and analyzed by One‐way ANOVA with Tukey's post hoc test. Figure S2: Quantification of neurons lost in animals expressing GFP in GABAergic neurons with WT smrd‐1 and with smrd‐1 (Δ#1). N = 12–15 animals per genotype with four independent repeats. One‐way ANOVA with Tukey's post hoc. Figure S3: Bubble graph of gene enrichment for DAVID GO terms Biological processes (BP), Cellular Compartment (CC) and Molecular functions (MF) in significantly (a) upregulated genes and (b) downregulated genes. All the significant processes p < 0.05 are plotted. Table S1: C. elegans strain details. Table S2: Oligonucleotide sequences for qRT‐PCR primers and siRNAs. Table S3: Demographic and clinical characteristics of human subjects for SMARCAD1 immunohistochemistry. Table S4: Differential gene expression for smrd‐1 deletion vs. non‐Tg. [file ACEL-25-e70543-s001.zip › Table S1r_10_27_2025.xlsx]

## Sheet: Sheet1
Strain abbreviations	Strain name	Strain genotype	Notes	References
non-Tg	N2	Wildtype
Tau WT Tg	CK144	bkls144[(Paex-3::Tau WT 4R1N+Pmyo-2::GFP]		Guthrie CR, Kraemer BC. Proteasome inhibition drives HDAC6-dependent recruitment of tau to aggresomes. J Mol Neurosci. 2011 Sep;45(1):32-41. doi: 10.1007/s12031-011-9502-x. Epub 2011 Feb 22. PMID: 21340680; PMCID: PMC3145040.
Tau V337M Tg	CK10	blks10[Paex-3::Tau V337M+Pmyo-2::GFP]		Kraemer BC, Zhang B, Leverenz JB, Thomas JH, Trojanowski JQ, Schellenberg GD. Neurodegeneration and defective neurotransmission in a Caenorhabditis elegans model of tauopathy. Proc Natl Acad Sci U S A. 2003 Aug 19;100(17):9980-5. doi: 10.1073/pnas.1533448100. Epub 2003 Jul 18. PMID: 12872001; PMCID: PMC187908.
smrd-1 (gk485089)	VC40147	smrd-1 (gk485089)	Q747stop
smrd-1 (gk485089);Tau WT Tg	CK4175	smrd-1 (gk485089); bkIs144[Paex-3::Tau WT 4R1N+Pmyo-2::GFP]
smrd-1 (gk485089);Tau V337M Tg	CK2647	smrd-1 (gk485089); blks10[Paex-3::Tau V337M+Pmyo-2::GFP]
smrd-1 (bk2196); Tau WT Tg	CK2196	smrd-1 (bk2196);bkls144[(Paex-3::Tau WT 4R1N+Pmyo-2::GFP]
smrd-1 (bk4016); Tau WT Tg	CK4016	smrd-1 (bk4016);bkls144[(Paex-3::Tau WT 4R1N+Pmyo-2::GFP]	putative splice variant, intronic G>A substitution
smrd-1 (Δ#1)	CK3122	smrd-1(bk3122)	CRISPR-Cas9 smrd-1 Δ
smrd-1 (Δ#2)	CK3123	smrd-1(bk3123)	CRISPR-Cas9 smrd-1 Δ
smrd-1 (Δ#2); Tau V337M Tg	CK2649	smrd-1 (bk3123); Paex-3::Tau V337M, Pmyo-2::GFP
smrd-1 (Δ#1); Tau V337M Tg	CK2648	smrd-1 (bk3122); Paex-3::Tau V337M, Pmyo-2::GFP
smrd-1 (Δ#1); Tau WT Tg	CK2650	smrd-1 (bk3122);bkls144[(Paex-3::Tau WT 4R1N+Pmyo-2::GFP]
smrd-1 (Δ#2); Tau WT Tg	CK2651	smrd-1 (bk3123);bkls144[(Paex-3::Tau WT 4R1N+Pmyo-2::GFP]
smrd-1 (gk485089); Tau V337M Tg	CK2647	smrd-1(gk485089); Paex-3::Tau V337M, Pmyo-2::GFP
smrd-1 (gk485089); Tau WT Tg	CK4175	smrd-1(gk485089); bkls144[(Paex-3::Tau WT 4R1N+Pmyo-2::GFP]
smrd-1 (Δ#1); Tau WT Tg	CK4176	bkls144[(Paex-3::Tau WT 4R1N+Pmyo-2::GFP]; Punc-25::GFP; smrd-1 (bk3122)	GFP expressing GABAergic neurons
Tau WT Tg	CK1443	bkls1443[Paex-3::Tau WT (4R1N)+Pmyo-2::dsRED]		Kow RL, Black AH, Henderson BP, Kraemer BC. Sut-6/NIPP1 modulates tau toxicity. Hum Mol Genet. 2023 Jul 4;32(14):2292-2306. doi: 10.1093/hmg/ddad049. PMID: 37000013; PMCID: PMC10321383.
CK1443; hT2 balancer	CK2265	bkls1443[Paex-3::Tau WT (4R1N)+Pmyo-2::dsRED]; ht2[bli-4(e937) let-?(q782) qIs48)]/+
smrd-1(Δ#1)/+; Tau WT Tg	CK2935	bkls1443[Paex-3::Tau WT (4R1N)+Pmyo-2::dsRED]; ht2[bli-4(e937) let-?(q782) qIs48)]/+;smrd-1(bk3122)/+
TDP-43 M337V Tg	CK423	bkls423[Psnb-1::TDP-43 (M337V)+Pmyo-2::dsRED]		Liachko NF, Guthrie CR, Kraemer BC. Phosphorylation promotes neurotoxicity in a Caenorhabditis elegans model of TDP-43 proteinopathy. J Neurosci. 2010 Dec 1;30(48):16208-19. doi: 10.1523/JNEUROSCI.2911-10.2010. PMID: 21123567; PMCID: PMC3075589.
smrd-1 (Δ#1);TDP-43 M337V Tg	CK2933	bkls423[Psnb-1::TDP-43 (M337V)+Pmyo-2::dsRED];smrd-1(bk3122)
TDP-43 M337V Tg	CK2259	bkls2259[Paex-3::TDP-43(M337V)+Pmyo-2::dsRED]
TDP-43 M337V Tg; smrd-1 (Δ#1)	CK2968	bkls2259[Paex-3::TDP-43(M337V)+Pmyo-2::dsRED]; smrd-1(bk3122)
Dendra Tau Tg	CK2177	bkls2177[Psnb-1::dendra-hTau]		Han M, Saxton A, Currey H, Waldherr SM, Liachko NF, Kraemer BC. Transgenic Dendra2::tau expression allows in vivo monitoring of tau proteostasis in Caenorhabditis elegans. Dis Model Mech. 2024 Mar 1;17(3):dmm050473. doi: 10.1242/dmm.050473. Epub 2024 Mar 28. PMID: 38469687; PMCID: PMC10985736.
Dendra Tau Tg; smrd-1 (Δ#1)	CK2934	bkls2177[Psnb-1::dendra-hTau]; smrd-1(bk3122)
