# Supplementary material for: Loss of SMARCAD1 Mitigates Tauopathy
Source: Aging Cell. 2026 May 27;25(6):e70543. doi: 10.1111/acel.70543 (PMC13240146; doi:10.1111/acel.70543)
Supplement: Supplementary file 1 — Figure S1: (a) smrd‐1 (bk2196) vs. Non Tg showed no significant changes in swimming assay. (b) Non Tg, smrd‐1 (gk485089), smrd‐1 (Δ#1), smrd‐1 (Δ#2) behaved similarly with no significant changes in swimming assay. (c) Hemizygous smrd‐1 (bk2935) rescues tau associated motor deficits in Tau WT Tg animals in comparison to Non Tg animals. (d, e) smrd‐1 (Δ#1) does not rescue TDP‐43 associated motor deficits in TDP‐43 M337V Tg animals when expressed under (e) snb‐1 promoter or (f) aex‐3 promoter. Data presented as mean ± SEM frequency of body bends (turns/min) measured over the course of a minute of swimming in day 1 adults and analyzed by One‐way ANOVA with Tukey's post hoc test. Figure S2: Quantification of neurons lost in animals expressing GFP in GABAergic neurons with WT smrd‐1 and with smrd‐1 (Δ#1). N = 12–15 animals per genotype with four independent repeats. One‐way ANOVA with Tukey's post hoc. Figure S3: Bubble graph of gene enrichment for DAVID GO terms Biological processes (BP), Cellular Compartment (CC) and Molecular functions (MF) in significantly (a) upregulated genes and (b) downregulated genes. All the significant processes p < 0.05 are plotted. Table S1: C. elegans strain details. Table S2: Oligonucleotide sequences for qRT‐PCR primers and siRNAs. Table S3: Demographic and clinical characteristics of human subjects for SMARCAD1 immunohistochemistry. Table S4: Differential gene expression for smrd‐1 deletion vs. non‐Tg. [file ACEL-25-e70543-s001.zip › Table S3r_10_23_2025.xlsx]

## Sheet: smrd1_deletion_vs_nonTg
gene_id	gene_name	log2FoldChange	pvalue	padj
WBGene00010295	fbxa-193 pseudogene	-5.19828	6.44e-53	1.32e-48
WBGene00008577	F08G2.5	2.58846	8.41e-50	8.63e-46
WBGene00010212	fbxa-192	-4.13802	3.54e-34	2.43e-30
WBGene00044212	Y68A4A.13	3.27879	7.82e-30	4.02e-26
WBGene00014955	Y102A5C.6 pseudogene	-1.67819	5.43e-28	2.23e-24
WBGene00005051	sra-25	11.1708	3.89e-27	1.33e-23
WBGene00013875	cest-2.1	-0.911432	8.29e-23	2.43e-19
WBGene00020183	T03D3.5	-1.75734	4.96e-22	1.27e-18
WBGene00015052	clec-52	2.09986	2.7e-20	6.16e-17
WBGene00001755	gst-7	-0.506757	4.16e-20	8.55e-17
WBGene00020164	T02G5.4 pseudogene	1.00068	2.74e-19	5.12e-16
WBGene00009295	fbxa-180 pseudogene	-1.50167	1.21e-18	2.07e-15
WBGene00077686	T26E3.12 pseudogene	9.18433	1.46e-18	2.31e-15
WBGene00010845	M03C11.8	-0.831836	3.38e-18	4.97e-15
WBGene00015152	B0348.2	1.18081	1.4e-17	1.92e-14
WBGene00014954	Y102A5C.5 pseudogene	-1.60395	1.49e-16	1.91e-13
WBGene00017592	F19C7.2	-1.02291	2.28e-16	2.76e-13
WBGene00004002	pgp-8	1.56961	8.12e-15	9.27e-12
WBGene00015014	bath-24	-1.8797	1.59e-14	1.72e-11
WBGene00015758	nhr-155	3.83494	4.48e-14	4.6e-11
WBGene00010294	fbxa-129 pseudogene	-2.52129	6.93e-14	6.78e-11
WBGene00019659	K11H12.3	1.93958	8.15e-14	7.61e-11
WBGene00009393	clec-62	0.501758	8.62e-14	7.7e-11
WBGene00020756	T24A6.20	-0.884458	1.86e-13	1.59e-10
WBGene00012491	Y20C6A.1	-1.28513	7.97e-13	6.55e-10
WBGene00010296	dgat-2	-1.20756	1.17e-12	9.22e-10
WBGene00021986	Y59C2A.3	-0.775317	5.66e-12	4.3e-09
WBGene00010209	fbxa-191 pseudogene	-3.26053	8.84e-12	6.49e-09
WBGene00020167	T02G5.11 pseudogene	1.11301	1.64e-11	1.16e-08
WBGene00009710	F44G3.10	1.56669	1.11e-10	7.62e-08
WBGene00010724	K09E9.1	0.651935	2.17e-10	1.42e-07
WBGene00011486	T05E12.3	-4.01689	2.21e-10	1.42e-07
WBGene00000064	act-2	-0.468616	5.74e-10	3.57e-07
WBGene00013847	cls-3	1.04715	7.37e-10	4.45e-07
WBGene00305158	Y16E11A.4	-1.59091	8.87e-10	5.2e-07
WBGene00021487	comt-3	-0.481114	1.34e-09	7.63e-07
WBGene00012810	nceh-1	-1.08708	2.94e-09	1.63e-06
WBGene00044134	D1025.10	0.432692	4.76e-09	2.57e-06
WBGene00010293	fbxa-108	-1.80092	5.09e-09	2.68e-06
WBGene00015933	C17H12.8	1.25971	5.92e-09	3.04e-06
WBGene00019858	R03H10.6	1.04151	7.16e-09	3.58e-06
WBGene00012042	T26E3.10	-7.48561	7.8e-09	3.82e-06
WBGene00019970	R08F11.7	1.60073	1.1e-08	5.23e-06
WBGene00044213	Y102A5C.36	-1.9076	1.14e-08	5.3e-06
WBGene00019452	K06H6.4	8.92428	2.14e-08	9.76e-06
WBGene00015757	C14C6.3	4.81098	3.88e-08	1.73e-05
WBGene00003652	nhr-62	0.761442	4.6e-08	2.01e-05
WBGene00015759	C14C6.5	0.707232	4.82e-08	2.06e-05
WBGene00016883	C52E2.4	-1.17513	4.98e-08	2.09e-05
WBGene00008350	CE7X_3.2 pseudogene	-1.02618	5.23e-08	2.15e-05
WBGene00271744	K09F6.15	-0.952341	6.27e-08	2.53e-05
WBGene00007810	C29F7.1	0.42685	6.54e-08	2.58e-05
WBGene00018615	F48G7.4	-0.585324	8.56e-08	3.32e-05
WBGene00045067	F07C6.6	1.82719	9.82e-08	3.73e-05
WBGene00022096	Y69A2AR.25	1.38355	1.07e-07	3.99e-05
WBGene00016865	ets-9	0.547913	1.39e-07	5.11e-05
WBGene00001946	his-72	0.488015	1.83e-07	6.61e-05
WBGene00011434	T04D3.5	-1.16656	2.02e-07	7.15e-05
WBGene00018045	F35D11.4	0.489155	2.13e-07	7.42e-05
WBGene00021118	clec-125	1.38348	2.2e-07	7.54e-05
WBGene00021583	clec-72	1.7519	2.44e-07	8.2e-05
WBGene00011286	ttr-29	0.906941	2.48e-07	8.2e-05
WBGene00010124	F55G11.4	1.07022	2.7e-07	8.75e-05
WBGene00020182	ugt-53	-1.07325	2.73e-07	8.75e-05
WBGene00008885	F16C3.1	0.714008	2.96e-07	9.34e-05
WBGene00019644	cpt-4	0.791276	3.62e-07	0.00011279
WBGene00015200	lido-13	-0.706607	4.31e-07	0.000132048
WBGene00010125	dod-22	1.48571	4.9e-07	0.000147879
WBGene00022083	Y69A2AR.12	1.38579	5.08e-07	0.000151123
WBGene00045399	Y47G6A.33	-0.49947	6.13e-07	0.000179804
WBGene00000190	warf-1	-1.05494	7.89e-07	0.000228084
WBGene00045062	Y38H8A.8 pseudogene	0.737438	9.41e-07	0.000268475
WBGene00195070	C16C8.20	-1.27363	1.05e-06	0.000296149
WBGene00021178	Y9C9A.8	0.926661	1.08e-06	0.000299702
WBGene00018099	ztf-28	-1.10123	1.27e-06	0.000347974
WBGene00010118	F55F3.4	1.12276	1.3e-06	0.000350186
WBGene00001787	gst-39	-0.52117	1.43e-06	0.000381881
WBGene00018669	F52C6.12 pseudogene	-1.22504	1.71e-06	0.000449603
WBGene00018809	F54D10.8	-1.74415	1.86e-06	0.000482868
WBGene00007932	zip-5	0.72063	2e-06	0.000513962
WBGene00012923	fbxa-128	0.862506	2.18e-06	0.000551662
WBGene00020674	T22B7.7	-1.83968	2.36e-06	0.000586022
WBGene00268216	F49B2.9	-2.93849	2.37e-06	0.000586022
WBGene00020778	T24E12.11	-1.33262	2.54e-06	0.000620026
WBGene00020690	T22E5.1	0.764138	2.64e-06	0.000637503
WBGene00014003	ZK593.3	0.61313	2.77e-06	0.000660977
WBGene00010822	M01G12.9	1.09644	2.83e-06	0.000668798
WBGene00020516	T15B7.1	0.73482	3.5e-06	0.000816217
WBGene00010658	K08D8.4	0.806297	3.7e-06	0.000853321
WBGene00015932	C17H12.6	1.30645	3.87e-06	0.000883541
WBGene00003664	nhr-74	1.45429	4.05e-06	0.000914574
WBGene00007694	C23H4.6	0.735487	4.57e-06	0.00101999
WBGene00255598	BE0003N10.6	-1.37425	4.88e-06	0.00107729
WBGene00011473	T05C12.11	0.755483	5.09e-06	0.00111301
WBGene00017127	E04F6.8	0.427377	5.26e-06	0.00113783
WBGene00013905	ugt-4	-1.50785	5.85e-06	0.001242
WBGene00009192	asah-2	-0.710902	5.87e-06	0.001242
WBGene00009840	fbxa-189	-0.744346	6.58e-06	0.00137979
WBGene00009296	F31E9.3	-1.47247	6.79e-06	0.00140837
WBGene00006897	ver-4	0.624716	7.03e-06	0.00144267
WBGene00009361	F33E2.5	0.805328	7.3e-06	0.00148483
WBGene00003546	nas-28	1.32045	7.53e-06	0.00151532
WBGene00003409	mrp-3	-0.305891	7.89e-06	0.00157281
WBGene00021772	math-45	1.96397	8.21e-06	0.00160836
WBGene00011362	cest-1.1	1.1726	8.24e-06	0.00160836
WBGene00012113	T28B8.1	-0.73712	8.3e-06	0.00160836
WBGene00017103	klo-2	-0.795605	8.89e-06	0.00170544
WBGene00003056	lon-2	0.365394	9.57e-06	0.00181956
WBGene00016064	acd-1	1.74389	1.09e-05	0.00204957
WBGene00007939	C34F6.5	-0.552766	1.1e-05	0.00204957
WBGene00010238	F58B4.5	-0.385395	1.11e-05	0.00205988
WBGene00007660	pals-6	-1.89893	1.26e-05	0.00231124
WBGene00003602	nhr-3	0.579035	1.35e-05	0.00246088
WBGene00017565	ddo-2	-0.53441	1.44e-05	0.00258786
WBGene00015761	C14C6.7 pseudogene	4.61367	1.46e-05	0.00259342
WBGene00019513	lido-7	-0.530867	1.46e-05	0.00259342
WBGene00018647	F49F1.7	0.699954	1.54e-05	0.00269952
WBGene00022475	Y119C1B.10	-0.631099	1.61e-05	0.00279265
WBGene00001912	his-38	-1.8865	1.62e-05	0.00279265
WBGene00020701	T22F7.1	0.662939	1.64e-05	0.00280317
WBGene00023517	srz-75	5.40293	1.71e-05	0.00289406
WBGene00012467	arrd-8	1.81931	1.78e-05	0.00300046
WBGene00022802	ZK688.7	-0.75065	1.82e-05	0.00303859
WBGene00008353	D1025.1	0.446209	1.9e-05	0.00314357
WBGene00173920	21ur-8696	2.41946	2.05e-05	0.00331926
WBGene00284859	C30G12.10	1.87812	2.05e-05	0.00331926
WBGene00016822	C50E3.11	-2.40356	2.05e-05	0.00331926
WBGene00013658	Y105C5B.19	-0.578651	2.07e-05	0.00332311
WBGene00001914	his-40	-1.44442	2.32e-05	0.00369184
WBGene00016360	C33G8.2	-0.960447	2.45e-05	0.00387504
WBGene00009104	F25C8.1 pseudogene	-1.96444	2.49e-05	0.00390673
WBGene00015369	ugt-51	-1.00551	2.62e-05	0.00407805
WBGene00009835	F47H4.2	-1.72667	2.75e-05	0.00424758
WBGene00016230	C29G2.2 pseudogene	-1.69923	3e-05	0.00459732
WBGene00022490	nspg-8	-0.66907	3.08e-05	0.00469075
WBGene00014917	fbxa-122 pseudogene	-0.712856	3.27e-05	0.00493312
WBGene00021335	spp-23	-0.65864	3.34e-05	0.00500029
WBGene00044728	Y53F4B.45	0.567118	3.46e-05	0.00514619
WBGene00015013	btb-3 pseudogene	-0.811916	3.63e-05	0.0053623
WBGene00013841	fbxa-33 pseudogene	0.885434	3.66e-05	0.0053623
WBGene00011435	T04D3.8	-1.14223	3.75e-05	0.00546361
WBGene00007058	dmd-6	0.693435	3.87e-05	0.0056
WBGene00012139	T28F4.4	0.262938	3.94e-05	0.0056593
WBGene00020290	T06D4.1	-1.56267	4.19e-05	0.00597503
WBGene00018286	F41E6.5	-0.386695	4.25e-05	0.00601421
WBGene00269355	T28A11.25	-1.05548	4.28e-05	0.00601421
WBGene00012404	Y6G8.2	-0.72702	4.31e-05	0.00602044
WBGene00235133	T26H5.14	1.39786	4.42e-05	0.00613121
WBGene00017019	D1014.6	-1.43462	5.02e-05	0.00691686
WBGene00019101	F59B1.10	1.01863	5.15e-05	0.00705381
WBGene00018755	bcmo-2	-0.440091	5.21e-05	0.00708874
WBGene00017373	F10G7.10	0.420752	5.25e-05	0.00709125
WBGene00003663	nhr-73	1.67747	5.38e-05	0.00722008
WBGene00004368	ric-19	-0.465391	5.64e-05	0.00751668
WBGene00019590	K09F6.7	-0.846373	5.86e-05	0.00777044
WBGene00015753	C14B9.3	0.421892	6.02e-05	0.00793097
WBGene00044811	F12E12.11	-1.17525	6.16e-05	0.0080568
WBGene00016884	C52E2.5	-0.879544	6.48e-05	0.00842448
WBGene00015371	C03A7.13	-1.23971	7.28e-05	0.00940872
WBGene00271643	W07G1.25	1.60954	7.7e-05	0.00988136
WBGene00045404	C06C3.11 pseudogene	0.773067	7.77e-05	0.00988136
WBGene00016365	nhr-139	0.509163	7.79e-05	0.00988136
WBGene00009086	F23D12.2	-1.40149	7.94e-05	0.00996796
WBGene00003067	lrg-1 pseudogene	0.550822	8e-05	0.00996796
WBGene00021448	Y39D8A.1	0.620442	8.04e-05	0.00996796
WBGene00013637	Y105C5A.13	2.04219	8.06e-05	0.00996796
WBGene00011879	pho-7	-0.526446	8.17e-05	0.0100495
WBGene00005643	srp-2	-1.00334	8.52e-05	0.0104182
WBGene00020703	T22F7.4	0.690964	8.71e-05	0.0105885
WBGene00018411	F44B9.10	-0.889704	8.94e-05	0.0107793
WBGene00304908	F20D1.22	-0.734145	8.98e-05	0.0107793
WBGene00012028	srz-99	1.41743	9.17e-05	0.0109483
WBGene00022858	ZK1193.2	-0.433931	9.57e-05	0.0113542
WBGene00014021	svop-1	0.69669	0.000100127	0.0118173
WBGene00019777	M57.1	0.427936	0.000104881	0.0123077
WBGene00013648	Y105C5B.7 pseudogene	5.70649	0.000105616	0.0123234
WBGene00021805	nspg-7.2	1.72408	0.000113429	0.0131603
WBGene00021136	W10G11.3	-0.996268	0.000114668	0.0132294
WBGene00020976	oac-51	-1.48479	0.000115799	0.0132852
WBGene00012036	clec-103	-5.13908	0.000119048	0.0135821
WBGene00019332	K02F3.9	0.264995	0.000126865	0.0143939
WBGene00005949	srx-58	0.53922	0.000133605	0.0150753
WBGene00013101	Y51H4A.5	-0.810541	0.000136469	0.0153144
WBGene00007070	ugt-49	-0.406679	0.000139744	0.0155967
WBGene00010660	K08D8.6	0.717559	0.000142282	0.0157941
WBGene00011082	R07B1.11	0.666891	0.000143757	0.015872
WBGene00013935	ZK218.1	1.14272	0.000146287	0.016065
WBGene00022331	fbxa-19	0.545618	0.00014832	0.0162016
WBGene00219699	linc-22	0.362029	0.000150555	0.0162905
WBGene00013838	fbxa-31	0.54358	0.000150721	0.0162905
WBGene00022645	ZK6.11	0.53891	0.00015969	0.01709
WBGene00011006	ugt-47	-0.356681	0.000159782	0.01709
WBGene00015716	sox-4	0.734333	0.000164507	0.0175043
WBGene00045378	H04D03.5	5.82528	0.000165562	0.0175257
WBGene00019589	K09F6.6	-0.64137	0.000173857	0.0183094
WBGene00011968	T23G11.1	-1.28042	0.000176752	0.0185192
WBGene00021796	Y52E8A.3	1.0454	0.000184742	0.0191358
WBGene00021040	W05G11.2 pseudogene	-0.621549	0.000184893	0.0191358
WBGene00008355	fbxa-141	0.859615	0.000185432	0.0191358
WBGene00017291	F09E5.14	1.49345	0.000187723	0.0192754
WBGene00007866	C32H11.3	-1.11308	0.000190436	0.0194567
WBGene00011760	T13H5.6	0.516413	0.000191712	0.0194829
WBGene00019451	nstp-7	4.58779	0.00019259	0.0194829
WBGene00007886	ethe-1	-0.435661	0.000201099	0.0202439
WBGene00007969	acs-19	-0.357437	0.00020929	0.0209658
WBGene00006927	vit-3	-1.95403	0.000211849	0.021119
WBGene00003640	nhr-50	0.499576	0.000216722	0.0215005
WBGene00009215	thn-2	-1.24079	0.000223877	0.0221035
WBGene00044104	srbc-53 pseudogene	-4.90014	0.000239364	0.0234762
WBGene00009898	dod-23	-2.07449	0.000240066	0.0234762
WBGene00019456	K06H7.2	0.444576	0.000245405	0.0238846
WBGene00019282	mps-2	0.304179	0.000249762	0.02409
WBGene00006928	vit-4	-1.97312	0.000249862	0.02409
WBGene00194869	K01A6.8	1.31787	0.000256737	0.0246372
WBGene00017834	F26F12.3	-0.371372	0.000268302	0.0256272
WBGene00006678	twk-25	0.377621	0.000269767	0.0256478
WBGene00017023	D1022.4	-0.40602	0.000272341	0.0257733
WBGene00022227	Y73B3B.5 pseudogene	-0.440588	0.000273961	0.0258076
WBGene00011437	smoc-1	0.838425	0.00028979	0.0271741
WBGene00000539	cln-3.1	0.347274	0.000300274	0.0280292
WBGene00023036	F39E9.10	-0.590111	0.000303714	0.0282221
WBGene00018210	F39G3.5	0.570984	0.000325445	0.030019
WBGene00009433	F35E12.9	0.708178	0.000325976	0.030019
WBGene00019863	R04A9.3	0.468535	0.000328786	0.0301426
WBGene00001433	fkb-8	0.811877	0.000332295	0.0301965
WBGene00000989	dhs-26	-1.90438	0.000332314	0.0301965
WBGene00015763	C14C6.12 pseudogene	1.08432	0.000336988	0.0302794
WBGene00017499	pud-1.1	0.5893	0.000338369	0.0302794
WBGene00016303	fbxc-32	-1.56081	0.000338669	0.0302794
WBGene00009839	fbxa-188	-0.789717	0.000339125	0.0302794
WBGene00015623	C09B8.4	-0.873403	0.000344592	0.0306344
WBGene00271827	T19H12.15	0.65862	0.000359094	0.031786
WBGene00012672	Y39B6A.10	-1.67014	0.000366854	0.0322074
WBGene00018971	clec-67	1.44645	0.000366991	0.0322074
WBGene00017327	F10C1.8	0.449572	0.000369404	0.0322812
WBGene00010166	gmd-2	2.64826	0.000377615	0.0328589
WBGene00194682	F40D4.17	-1.5694	0.000379864	0.0329152
WBGene00006862	pnk-4	-0.441364	0.000385435	0.0332576
WBGene00022327	fbxa-15	0.729646	0.000391682	0.0336552
WBGene00017730	F22H10.6	-0.687643	0.000394884	0.0337889
WBGene00006929	vit-5	-1.77104	0.000404517	0.0344696
WBGene00000462	ceh-41	0.50091	0.000416499	0.0353439
WBGene00009431	dct-17	0.728449	0.000429598	0.0359095
WBGene00003092	lys-3	0.971438	0.000430287	0.0359095
WBGene00005001	spp-16	-0.276255	0.000430422	0.0359095
WBGene00011229	R11.4	-5.13444	0.0004321	0.0359095
WBGene00001076	dpy-17	-1.01365	0.000433231	0.0359095
WBGene00006261	str-230	5.25354	0.000433655	0.0359095
WBGene00005557	sri-45	2.46316	0.000437042	0.0359321
WBGene00021965	Y57G7A.1	-0.659322	0.000437428	0.0359321
WBGene00019473	cyp-35A5	-0.971193	0.000441673	0.0361363
WBGene00019660	K11H12.4	1.54075	0.000471912	0.0384571
WBGene00044792	F59C6.14	0.424846	0.000504376	0.0409402
WBGene00000977	dhs-14	-0.681401	0.00051771	0.041857
WBGene00020774	T24E12.5	1.26228	0.000521066	0.0419487
WBGene00201523	M01A8.3	5.45018	0.000522929	0.0419487
WBGene00007508	C10C5.4	-0.790624	0.000525121	0.0419606
WBGene00018252	F40H3.6	-1.15777	0.000534841	0.0425717
WBGene00021768	Y51F10.7	0.370407	0.000556931	0.0440292
WBGene00017020	D1014.7	-1.30816	0.00055744	0.0440292
WBGene00008504	pigq-1	-0.216051	0.000561299	0.0441641
WBGene00044353	ZK418.10	2.15413	0.0005658	0.0443483
WBGene00010143	F56A12.2	0.725718	0.000585365	0.0454159
WBGene00219437	C50A2.7	5.08152	0.000585733	0.0454159
WBGene00000442	ceh-19	0.98326	0.000586055	0.0454159
WBGene00022735	ZK418.6	0.540068	0.000588657	0.0454461
WBGene00009651	F43D2.2 pseudogene	-1.05737	0.000593957	0.0456835
WBGene00020309	T07D3.6 pseudogene	0.551189	0.000598723	0.0458783
WBGene00013509	Y71A12B.12	-0.463315	0.00060111	0.04589
WBGene00017092	E02C12.6	-0.765112	0.000635075	0.0483033
WBGene00044489	pudl-1	-0.911006	0.000639449	0.0484565
WBGene00077455	Y69H2.17	-3.15694	0.000649699	0.0490523
WBGene00022872	ZK1240.8	2.52229	0.00065234	0.0490712
WBGene00004149	trpl-5	-1.37968	0.000660352	0.0494927
WBGene00008537	F02H6.4 pseudogene	-1.38552	0.00066567	0.0497098
WBGene00011252	R11H6.4	-0.675162	0.000699433	0.0520419
WBGene00271647	C23G10.14	0.889815	0.000705224	0.0522833
WBGene00019743	nhr-203	0.542309	0.000713336	0.0526945
WBGene00012770	srt-47	-3.255	0.000726519	0.0533621
WBGene00003091	lys-2	0.908625	0.00072757	0.0533621
WBGene00020107	R151.2	-0.231042	0.000730667	0.0533985
WBGene00010850	M04C3.1	0.472321	0.000739445	0.0538484
WBGene00002118	ins-35	1.15507	0.000743325	0.0539396
WBGene00019213	H20E11.1	0.623668	0.000750872	0.0542954
WBGene00045265	K10C2.8	-1.81869	0.000773783	0.0557558
WBGene00021518	hpo-6	0.603532	0.000778664	0.0559113
WBGene00008553	F07C6.2	0.664396	0.000804788	0.0575858
WBGene00022179	Y71H2AM.14	0.747275	0.000823861	0.0587458
WBGene00012572		1.46119	0.00082919	0.0589213
WBGene00019320	K02E10.6	-0.473102	0.000842382	0.0596523
WBGene00010747	K10D11.3	0.75261	0.000845471	0.0596652
WBGene00044488	Y54G2A.45	0.715356	0.000856964	0.0602692
WBGene00013119	Y51H4A.25	0.562489	0.000860073	0.0602814
WBGene00019989	R09F10.8	-1.41077	0.00087663	0.0612329
WBGene00195003	Y46C8AL.11	4.69128	0.000884125	0.0614058
WBGene00007010	alx-1	0.246028	0.000885085	0.0614058
WBGene00018480	otpl-7	1.48385	0.000895338	0.061908
WBGene00016658	C45B2.1	-1.60135	0.000907277	0.062523
WBGene00005131	srd-53	1.05433	0.000911714	0.0626186
WBGene00014116	ZK858.2	-1.12548	0.000920204	0.062991
WBGene00017051	afmd-1	-0.582637	0.000928178	0.0633258
WBGene00006288	str-262	-3.64254	0.000939775	0.0639047
WBGene00009781	F46C5.6	0.342022	0.000952116	0.0643156
WBGene00016063	delm-2	1.93002	0.000953809	0.0643156
WBGene00015589	lido-4	-1.8759	0.000955213	0.0643156
WBGene00000485	che-3	0.417213	0.00095873	0.0643414
WBGene00014136	ZK896.5	0.806902	0.000962233	0.0643662
WBGene00008632	fbxa-88	1.6712	0.000992477	0.0661589
WBGene00003565	ncs-3	0.364685	0.000995475	0.0661589
WBGene00008161	C47F8.5	-1.69002	0.00100107	0.0663159
WBGene00000716	col-143	-2.04068	0.00100736	0.0665181
WBGene00195212	F09B12.7	1.6281	0.00101198	0.0666094
WBGene00009941	F52F12.8	-1.44441	0.0010217	0.0669475
WBGene00195253		0.955439	0.00102364	0.0669475
WBGene00009021	F21D9.8	4.923	0.0010378	0.0674306
WBGene00219207	C01F6.14	0.568667	0.00104024	0.0674306
WBGene00014189	nhr-245	1.19411	0.00104275	0.0674306
WBGene00017038	dmsr-4	0.816069	0.00104416	0.0674306
WBGene00006925	vit-1	-1.43979	0.00105966	0.0682167
WBGene00044679	K02B12.9	1.08943	0.00107233	0.068693
WBGene00005090	srd-12	1.84257	0.00107509	0.068693
WBGene00045048	D1007.19	0.822814	0.00107997	0.068693
WBGene00022494		3.26676	0.00108044	0.068693
WBGene00018989	F56F11.2	-0.392717	0.00109103	0.0691525
WBGene00015762	C14C6.8	4.55119	0.00109816	0.0693902
WBGene00003239	mig-2	0.280187	0.00111715	0.0703736
WBGene00022592	klu-2	0.531404	0.00114049	0.0716244
WBGene00015853	C16C8.16	-0.725963	0.00114452	0.0716584
WBGene00011263	R13H4.5	0.385538	0.00117435	0.0733024
WBGene00011180	R09H10.2	0.566415	0.00119498	0.0743639
WBGene00013215	Y54G11A.4	0.686353	0.00120633	0.0748435
WBGene00005586	sri-74	5.14544	0.00122008	0.0754687
WBGene00011981	enri-2	-1.6239	0.00122933	0.0758122
WBGene00019472	cyp-35B1	-1.10299	0.0012341	0.0758789
WBGene00021181		-4.76979	0.00125212	0.0767566
WBGene00012142	T28H10.1	-0.455866	0.00126031	0.0770292
WBGene00008583	ugt-65	0.912042	0.00128173	0.0781059
WBGene00011464	T05B9.1	-0.72349	0.00130653	0.0793812
WBGene00013587	hrg-10	-0.483285	0.00131336	0.0795611
WBGene00006175	str-124	1.70159	0.00131894	0.079643
WBGene00021253	Y22D7AL.15	0.288675	0.00132247	0.079643
WBGene00000675	col-101	-1.97024	0.00133396	0.0800998
WBGene00013392	Y62H9A.4	-1.49717	0.00134447	0.0804944
WBGene00021746		1.35904	0.00134837	0.0804944
WBGene00045305	ZC250.4	0.461546	0.00136334	0.0811522
WBGene00005971	srx-80	3.61739	0.00137579	0.0816566
WBGene00001458	flp-15	0.538353	0.00138401	0.0819082
WBGene00008497	F01D5.7	-2.24779	0.00140024	0.0826305
WBGene00000512	ckb-2	0.672922	0.00140631	0.0827507
WBGene00016930	madf-6	-0.644686	0.00141691	0.0827561
WBGene00015366	C03A7.2	-1.17567	0.00141753	0.0827561
WBGene00011314	T01B7.9	0.592745	0.00141849	0.0827561
WBGene00012104	sygl-1	-0.451946	0.00142609	0.0829638
WBGene00001008	dlk-1	0.325794	0.0014364	0.0833276
WBGene00017501	pud-3	0.916827	0.00144268	0.0834557
WBGene00007565	clec-48	-0.555587	0.00145675	0.0840333
WBGene00044455	F23F12.13	-0.892849	0.00151898	0.0873777
WBGene00007677		-0.810947	0.00155015	0.0889213
WBGene00006654	ttx-3	1.34515	0.00156618	0.0894523
WBGene00016824	C50E3.13	-1.32045	0.00157076	0.0894523
WBGene00012456	Y17D7C.2	2.0478	0.00157247	0.0894523
WBGene00007807	C29F3.7	0.722204	0.00159152	0.0902858
WBGene00019917	clec-43	-0.819069	0.00159956	0.0904921
WBGene00007896	C33D3.5	2.82013	0.00162115	0.0912533
WBGene00201039	F40E10.13	-4.1899	0.00162191	0.0912533
WBGene00003750	nlp-12	0.737728	0.00163497	0.091737
WBGene00019089	clec-206	-1.39879	0.00165637	0.092449
WBGene00044535	K11D12.13	-1.90418	0.00165666	0.092449
WBGene00007892	C33B4.4	-0.391027	0.00166157	0.0924718
WBGene00018990	klf-1	0.347977	0.0016996	0.0940414
WBGene00001158	ech-9	-0.929896	0.0017021	0.0940414
WBGene00000301	cav-1	-0.955814	0.00170352	0.0940414
WBGene00198855	F59G1.12	1.79748	0.00174114	0.095861
WBGene00015598	fbxa-163	2.1894	0.00175917	0.0964165
WBGene00022025	cus-2	-0.261782	0.00176092	0.0964165
WBGene00016190	rcs-1	0.34674	0.00176817	0.0964165
WBGene00044586	Y61A9LA.12	0.641977	0.00177001	0.0964165
WBGene00169680	21ur-5677	-1.345	0.00179452	0.0972313
WBGene00018278	F41C6.4	-1.48755	0.00179517	0.0972313
WBGene00008543	F07A5.4	0.650369	0.00179918	0.0972313
WBGene00017299	molo-1	0.651519	0.0018147	0.0976081
WBGene00022326	fbxa-14	0.59152	0.00181566	0.0976081
WBGene00001468	flr-4	0.596884	0.00182986	0.0980738
WBGene00044468	Y69A2AL.2	0.603913	0.00183387	0.0980738
WBGene00012952	Y47H9C.9	0.492659	0.00184069	0.0981826
WBGene00008492	F01D5.1	0.681327	0.00185399	0.0986358
WBGene00004298	rad-54.L	-0.289239	0.0018625	0.0988326
WBGene00003659	nhr-69	0.41849	0.00187739	0.0991446
WBGene00008472	E03H4.4	-1.57002	0.00188053	0.0991446
WBGene00022165	Y71H2AL.2	0.814432	0.00188286	0.0991446
WBGene00018195	btb-16	-0.615539	0.00189894	0.0997356
WBGene00013297	Y57G11B.5	-1.52929	0.00196877	0.103139
WBGene00009856	clec-24	-1.68298	0.00203176	0.106169
WBGene00018433	ceh-82	-2.63998	0.00205792	0.107262
WBGene00006650	tts-1	-1.01847	0.00206879	0.107556
WBGene00019321	K02E10.7	0.56032	0.00211298	0.109576
WBGene00001770	gst-22	0.477877	0.00213084	0.110224
WBGene00005191	srg-34	1.00022	0.00215122	0.11087
WBGene00006926	vit-2	-1.27059	0.00215413	0.11087
WBGene00012862	Y45F3A.5	3.06585	0.00225114	0.115574
WBGene00206464	F59C6.18	1.24364	0.00227586	0.116552
WBGene00018414	nstp-8	1.52887	0.00229325	0.11715
WBGene00017320	F09G8.5	1.01744	0.00230562	0.117489
WBGene00195071	C16C8.21	-1.72473	0.00232471	0.118113
WBGene00006930	vit-6	-1.15121	0.00232936	0.118113
WBGene00013435	Y66D12A.9	0.221939	0.00233768	0.118241
WBGene00011422	T04B2.3	0.322834	0.00234339	0.118241
WBGene00008342	frpr-5	-0.389574	0.00236419	0.118899
WBGene00004037	plc-2	0.319903	0.00236802	0.118899
WBGene00010205	F57F5.3	0.789359	0.0024051	0.120328
WBGene00010128	F55G11.8	0.590309	0.0024082	0.120328
WBGene00015739	ugt-7	0.312583	0.00242926	0.121086
WBGene00012023	clec-34	1.18145	0.00244522	0.121387
WBGene00007804	C29F3.3	2.84203	0.00244712	0.121387
WBGene00007821		1.43604	0.0024934	0.123384
WBGene00016595	cest-10	-0.629422	0.00251097	0.123955
WBGene00016531	pcyt-2.2	0.230906	0.00252907	0.124231
WBGene00001564	icl-1	-0.23133	0.00253125	0.124231
WBGene00219493	C18D4.12	-1.31258	0.00253471	0.124231
WBGene00011000	R03G8.6	-1.03974	0.00256553	0.125442
WBGene00020311	T07D3.9	-0.485081	0.00257747	0.125727
WBGene00305991		0.583883	0.00258647	0.125867
WBGene00019719	M01H9.3	-0.266533	0.00259814	0.126136
WBGene00018907	F55G1.15	0.657342	0.00260965	0.126275
WBGene00012674	bed-1	-0.279778	0.00261331	0.126275
WBGene00002276	lem-3	-0.339862	0.00261947	0.126276
WBGene00014220	ZK1098.3	0.414863	0.00263491	0.126723
WBGene00018658		-0.43454	0.00264755	0.127033
WBGene00021763	Y51F10.2	-0.980677	0.00266578	0.12761
WBGene00018643	drd-50	0.633775	0.00267731	0.127863
WBGene00001772	gst-24	1.48376	0.0026981	0.128293
WBGene00021600	Y46H3A.4	0.627196	0.00270292	0.128293
WBGene00197633	C56G2.18	4.3237	0.00270994	0.128293
WBGene00019343	nep-18	-0.431839	0.0027113	0.128293
WBGene00003705	nhr-115	0.492429	0.00275489	0.130056
WBGene00007367	nhr-150	1.4378	0.00276237	0.13011
WBGene00008647	F10C2.7	-0.968178	0.00277547	0.1304
WBGene00007666	C18B12.4	-0.233069	0.00278574	0.1304
WBGene00001758	gst-10	-0.40818	0.00279426	0.1304
WBGene00005412	srh-201	4.11334	0.00279448	0.1304
WBGene00001752	gst-4	-0.415379	0.00280026	0.1304
WBGene00013439	Y66D12A.13	-0.295784	0.00282069	0.131053
WBGene00022867	ZK1240.2	0.424861	0.00283415	0.131274
WBGene00049516	21ur-2394	3.9649	0.00283821	0.131274
WBGene00003703	nhr-113	0.787739	0.00284488	0.131286
WBGene00019978	hacd-1	-0.452232	0.00293916	0.135161
WBGene00021338	Y34F4.3	1.77286	0.00294199	0.135161
WBGene00008210	C49F5.6	-1.12888	0.00295394	0.135407
WBGene00045394	ZK813.7	-1.5458	0.00297841	0.135878
WBGene00044007	ZK1320.13	-0.36675	0.00298429	0.135878
WBGene00015859	C16D9.4	0.357589	0.00298782	0.135878
WBGene00015497	nhr-76	-0.378019	0.00299262	0.135878
WBGene00005088	srd-10	2.72643	0.00299731	0.135878
WBGene00015004	B0034.4	-0.854095	0.00300676	0.136006
WBGene00206534	C31A11.13	-4.9366	0.00302363	0.136469
WBGene00008080	C44B9.3	-0.879874	0.00304111	0.136957
WBGene00008403	csa-1	0.686644	0.00306121	0.13756
WBGene00007849	tbc-19	0.526348	0.00307785	0.138006
WBGene00006541	tbh-1	-1.58366	0.0031034	0.138482
WBGene00022512	dot-1.5	-2.21311	0.00310589	0.138482
WBGene00022757	ZK488.5	2.66741	0.0031087	0.138482
WBGene00013248		-0.373365	0.00312711	0.139001
WBGene00015714	C12D12.3	0.713431	0.00314107	0.13932
WBGene00012640	Y38H8A.7	-0.461253	0.00316487	0.139672
WBGene00011539	fbxa-135	-1.53481	0.00316763	0.139672
WBGene00012683	asp-17	-0.92678	0.00316941	0.139672
WBGene00009432	cld-9	0.379222	0.00319112	0.140327
WBGene00019495	sdz-24	0.890875	0.0032026	0.140531
WBGene00022822	ZK813.3	-1.41177	0.00321952	0.14092
WBGene00007225	C01G6.3	-1.3554	0.00322518	0.14092
WBGene00013391	Y62H9A.3	-1.39935	0.00323289	0.140957
WBGene00003956	pcp-1	0.351265	0.00325851	0.141773
WBGene00206514	R05G9.5	0.92651	0.00330642	0.143553
WBGene00009394	clec-63	0.291455	0.00334324	0.144765
WBGene00018078	F35H12.6	0.723997	0.00335818	0.144765
WBGene00021224	clec-209	0.604066	0.00337285	0.144765
WBGene00020528	lgc-54	0.735976	0.00337573	0.144765
WBGene00044559		-1.72151	0.00337616	0.144765
WBGene00021520		0.962866	0.00337663	0.144765
WBGene00009023	F21G4.1	0.477234	0.0033872	0.144875
WBGene00021268	capa-1	0.470286	0.0033933	0.144875
WBGene00017800	F25G6.9	-0.219045	0.00342263	0.145824
WBGene00008681	scrm-4	0.626445	0.00343727	0.146144
WBGene00004811	skr-5	-1.76753	0.00345203	0.146469
WBGene00219236	K03B4.9	0.837752	0.00346635	0.146773
WBGene00000652	col-76	-0.505938	0.00347661	0.146884
WBGene00011364	cest-1.2	-0.261458	0.00348327	0.146884
WBGene00008380	prp-38	-0.201859	0.00349576	0.146957
WBGene00021872	clec-85	0.504887	0.00350979	0.146957
WBGene00017470	F14H12.2	1.3524	0.00351204	0.146957
WBGene00004352	rgs-9	-1.34592	0.00351666	0.146957
WBGene00018288	F41E6.7	0.568041	0.00352338	0.146957
WBGene00016361	drd-10	-1.71715	0.00352795	0.146957
WBGene00021005	ule-1	-1.61877	0.00354744	0.14747
WBGene00013939	ZK218.5	2.86865	0.00356467	0.147582
WBGene00009047		0.56792	0.00356624	0.147582
WBGene00010085	F55B11.3	-1.45915	0.00357169	0.147582
WBGene00017703	F22E5.1	0.493379	0.00358535	0.147849
WBGene00019450	K06H6.2	4.5746	0.00360094	0.148194
WBGene00020156	T02B11.4	0.680167	0.00362503	0.148887
WBGene00008216	mec-19	-0.600741	0.00364849	0.149552
WBGene00020987	W03D8.5	-1.16754	0.00370145	0.15142
WBGene00010607	K06G5.3	2.12178	0.00372059	0.151503
WBGene00013647	Y105C5B.5	-0.736681	0.00372221	0.151503
WBGene00045268	ttr-42	-1.6446	0.0037256	0.151503
WBGene00020205	arrd-1	-1.6165	0.00377501	0.153209
WBGene00003761	nlp-23	1.63863	0.00381688	0.154494
WBGene00022427	spl-3	-0.18088	0.00382173	0.154494
WBGene00010084	F55B11.2	-1.28232	0.00383051	0.154545
WBGene00018112	F36H9.4	-0.353005	0.00386279	0.155112
WBGene00021727	bath-23	-1.58521	0.00386322	0.155112
WBGene00022584	ZC266.1	-0.667728	0.0038733	0.155112
WBGene00045293		-0.840814	0.00387477	0.155112
WBGene00012624	fbxa-150	0.483195	0.00390552	0.156038
WBGene00219216	K08D10.14	-0.578472	0.00394172	0.157179
WBGene00020304		-1.09516	0.00395036	0.157218
WBGene00008229	C50F4.1	0.599957	0.00396627	0.157234
WBGene00004342	rfs-1	0.26863	0.00397274	0.157234
WBGene00008341	ttr-44	-0.279306	0.00397965	0.157234
WBGene00044773	C08A9.10	-1.41854	0.00398138	0.157234
WBGene00012526		-0.877954	0.00398985	0.157266
WBGene00017128	E04F6.9	0.656498	0.0040126	0.15786
WBGene00013904	ugt-6	-0.452559	0.00403791	0.158552
WBGene00206371	F28B12.6	1.15443	0.00405999	0.159114
WBGene00011979	sysm-1	0.631258	0.00415728	0.162109
WBGene00009221	acs-2	-0.864991	0.00415844	0.162109
WBGene00012557	Y37D8A.19	-1.39823	0.00416007	0.162109
WBGene00007607	C15C8.5	0.979963	0.00421512	0.163943
WBGene00018761	F53E10.5	1.65422	0.00424077	0.16432
WBGene00194746	pals-20	1.99686	0.00424083	0.16432
WBGene00020191	clec-53	-0.670088	0.00426713	0.165028
WBGene00021072	W07B8.4	1.14577	0.00428237	0.165306
WBGene00022622		-1.12419	0.00429572	0.165503
WBGene00007396	rnp-9	0.353832	0.0043036	0.165503
WBGene00022328	Y82E9BL.12	2.66276	0.00432559	0.166038
WBGene00007313	clec-147	-1.28549	0.00436022	0.166499
WBGene00044797	F13E9.13	-0.631738	0.00436111	0.166499
WBGene00015720	C13A2.3	1.68004	0.00436193	0.166499
WBGene00015683	C10G8.4	-1.95369	0.00439477	0.166836
WBGene00007282	clec-223	-1.66599	0.00440724	0.166836
WBGene00005726	srv-15	-0.979993	0.00440772	0.166836
WBGene00012564	fbxa-107	-0.408299	0.00440819	0.166836
WBGene00020909	W01A11.1	-0.280531	0.00441617	0.166836
WBGene00017586	F19B10.4	0.985975	0.00442051	0.166836
WBGene00016568	C41G11.1	-0.760836	0.00442763	0.166836
WBGene00005541	sri-29	2.80323	0.00446052	0.167487
WBGene00016542	C39H7.4	0.399008	0.0044612	0.167487
WBGene00003170	mec-6	0.627424	0.0044966	0.168347
WBGene00021340	Y34F4.5	0.296473	0.00450495	0.168347
WBGene00009429	irg-5	1.24583	0.0045087	0.168347
WBGene00219342		-1.98094	0.00452643	0.16848
WBGene00013867	ZC373.2	-1.40236	0.00452867	0.16848
WBGene00044640	B0432.14	0.694538	0.00455982	0.169191
WBGene00008749	plpp-1.3	0.191804	0.00456426	0.169191
WBGene00001463	flp-20	0.603025	0.00458597	0.169689
WBGene00019534	K08D10.11	-4.79358	0.00462645	0.170758
WBGene00044554	F41E6.15	-1.47526	0.00463148	0.170758
WBGene00016639	C44B12.6	0.990444	0.0046612	0.171309
WBGene00044783	T26H5.10	1.71665	0.00466804	0.171309
WBGene00021797	plep-1	-0.817947	0.00467145	0.171309
WBGene00017780	F25E2.2	-0.571652	0.00470119	0.171784
WBGene00017490	pud-2.1	0.775373	0.00470226	0.171784
WBGene00018672	sorf-2	0.18745	0.0047095	0.171784
WBGene00022178	cest-25	-0.146619	0.00481398	0.175266
WBGene00022758	ZK488.6	4.54469	0.00483146	0.175266
WBGene00235271	C49C8.8	1.1676	0.00483538	0.175266
WBGene00008378	ule-3	-1.19892	0.00483911	0.175266
WBGene00011922	T22C8.1	1.83688	0.00485866	0.175664
WBGene00022545		1.84346	0.00489687	0.176559
WBGene00044206	T26H5.9	0.775219	0.00490061	0.176559
WBGene00194713	F19B10.13	0.994457	0.00504109	0.181303
WBGene00016635	C44B11.6	-0.412317	0.00505384	0.181421
WBGene00009663	hda-5	-0.351334	0.00506917	0.181421
WBGene00010411	H25K10.1	0.553072	0.00507089	0.181421
WBGene00235354	ZK250.14	1.00408	0.00509024	0.181551
WBGene00002975	lev-8	0.546027	0.0050922	0.181551
WBGene00169269	21ur-14723	3.88416	0.005112	0.181773
WBGene00017089	poml-2	-0.663962	0.00511614	0.181773
WBGene00008065	npr-18	-0.595935	0.00515634	0.182834
WBGene00017764	F25A2.1	0.896464	0.00516379	0.182834
WBGene00018803	fbxa-24	0.482768	0.00517752	0.183004
WBGene00016638	perm-4	-1.04869	0.00519253	0.183118
WBGene00011489	T05F1.2	-0.888003	0.00520139	0.183118
WBGene00017732	F23C8.3	0.442709	0.005208	0.183118
WBGene00018946	F56C3.9	-0.535253	0.00521641	0.183118
WBGene00008621	F09C8.1	0.978516	0.00523856	0.183289
WBGene00008879	F16B12.1	0.934407	0.00523914	0.183289
WBGene00007139	mnp-1	0.368231	0.00527099	0.18409
WBGene00000751	col-178	-1.24886	0.00529279	0.18447
WBGene00015760	C14C6.6	4.95251	0.00529984	0.18447
WBGene00004255	epac-1	1.08927	0.00530941	0.184491
WBGene00002151	irk-3	0.371244	0.00532726	0.18468
WBGene00000754	col-181	-1.21168	0.00533285	0.18468
WBGene00005590	sri-78	2.96504	0.00534288	0.184716
WBGene00000656	col-80	-1.03004	0.0053872	0.185767
WBGene00009743	sptf-1	0.359926	0.00539542	0.185767
WBGene00220159	Y44A6C.3	-4.3597	0.0054004	0.185767
WBGene00008336	C55A6.7	-0.58861	0.00543218	0.186547
WBGene00008914	F17C11.2	0.428689	0.00544971	0.186837
WBGene00021882	nprt-1	-0.220865	0.00555809	0.189949
WBGene00284847	F54D8.10	-1.18062	0.00555899	0.189949
WBGene00194652		-2.2868	0.00561893	0.191678
WBGene00019616	nmur-2	1.06301	0.00564304	0.192182
WBGene00021111	W09C3.3	0.907262	0.00566436	0.192588
WBGene00009626	F42A8.1	-1.08633	0.00572017	0.194052
WBGene00000693	col-119	-1.47153	0.00572831	0.194052
WBGene00008593	clec-227	-0.370593	0.00573575	0.194052
WBGene00015784	C15B12.2	0.970328	0.00574695	0.194111
WBGene00008970	F20C5.5	0.701116	0.00576222	0.194177
WBGene00011132	R08A2.1	-1.05337	0.00576783	0.194177
WBGene00011353	serr-1	0.332545	0.00579312	0.19471
WBGene00019592	K09F6.9	-0.438444	0.00582603	0.195496
WBGene00007236	C01G10.9	0.345213	0.00585738	0.196227
WBGene00003607	nhr-8	0.350499	0.00588931	0.196259
WBGene00000680	col-106	-1.24103	0.00589203	0.196259
WBGene00000696	col-122	-1.13354	0.00589261	0.196259
WBGene00020218	T04G9.7	-1.24367	0.00589655	0.196259
WBGene00013708	Y106G6E.4	0.313678	0.00595653	0.197934
WBGene00000597	col-8	-1.5939	0.00598427	0.198535
WBGene00008440	DY3.8	-0.958466	0.0060069	0.19893
WBGene00009406	F35C11.7	0.449085	0.00601555	0.19893
WBGene00008495	F01D5.5	0.496881	0.00609798	0.201331
WBGene00015444	C04F5.2	2.23544	0.00612337	0.201845
WBGene00019379		-1.57196	0.00613965	0.202058
WBGene00008538	sqrd-1	-0.685105	0.00619026	0.203397
WBGene00012450	Y17D7B.2	0.907612	0.00623507	0.204472
WBGene00022821	ZK813.2	-1.74311	0.0062429	0.204472
WBGene00017124	E04F6.4	-0.362194	0.006294	0.205818
WBGene00003624	nhr-28	0.419993	0.00633696	0.206893
WBGene00003753	nlp-15	0.410641	0.0063627	0.207404
WBGene00020771	T24E12.1	-1.17301	0.00638958	0.20765
WBGene00014864		-0.529993	0.00639191	0.20765
WBGene00018670		-1.00622	0.00640059	0.20765
WBGene00016511	C37H5.13	0.253383	0.00644664	0.208814
WBGene00010999		-3.91274	0.00645947	0.2089
WBGene00013241	ung-1	-0.302363	0.00650475	0.210034
WBGene00016392	sdha-2	-0.263643	0.00659239	0.21253
WBGene00011599		-0.321448	0.00661476	0.212634
WBGene00012176	W01C9.2	0.797926	0.00662235	0.212634
WBGene00007150	acly-2	-0.350103	0.00662668	0.212634
WBGene00195072	C16C8.22	-1.03908	0.00664028	0.212737
WBGene00006668	twk-13	0.384802	0.00671803	0.214646
WBGene00005758	srw-11	2.34345	0.00672076	0.214646
WBGene00011495	T05F1.11	0.419176	0.00675988	0.215285
WBGene00013394	ule-5	-1.39068	0.00676879	0.215285
WBGene00000757	col-184	-1.20705	0.0067722	0.215285
WBGene00001775	gst-27	0.383965	0.00687656	0.217863
WBGene00013393	Y62H9A.5	-1.45468	0.0068829	0.217863
WBGene00009405	F35C11.6	0.386601	0.00688512	0.217863
WBGene00015663	C10A4.2	-1.02323	0.00690417	0.217957
WBGene00007765	C27B7.9	-1.16449	0.00690933	0.217957
WBGene00018729	F53A9.6	0.454337	0.00697183	0.218362
WBGene00008825	F14H3.6	-1.28617	0.00697235	0.218362
WBGene00013615		-2.72504	0.00697725	0.218362
WBGene00018906	egas-4	0.786108	0.00698009	0.218362
WBGene00018356	islo-1	0.323024	0.00698342	0.218362
WBGene00000670	col-95	-1.59638	0.00698596	0.218362
WBGene00004813	skr-7	-1.35011	0.00701663	0.218987
WBGene00195164	K12B6.11	0.721429	0.00706268	0.219284
WBGene00009068	F23A7.3	0.492168	0.00706631	0.219284
WBGene00019069	lgc-30	0.595769	0.00706959	0.219284
WBGene00014132	ZK896.1	-0.579612	0.0070803	0.219284
WBGene00011517	cgt-1	0.384265	0.00708827	0.219284
WBGene00021589	Y46D2A.1	1.10161	0.00709707	0.219284
WBGene00008595	clec-56	-0.238319	0.00710089	0.219284
WBGene00000713	col-140	-1.15002	0.00712239	0.219618
WBGene00021949	clec-164	3.59723	0.00717117	0.22079
WBGene00019654	cest-28	-1.06535	0.0071968	0.221248
WBGene00013763		0.573359	0.00723101	0.221967
WBGene00015531	C06E4.2	0.570027	0.00724402	0.222035
WBGene00018102	math-28	4.22521	0.00730251	0.223494
WBGene00005900	srx-9	-4.25388	0.00733073	0.223826
WBGene00005782	srw-35	-4.25555	0.00733516	0.223826
WBGene00019844	abts-4	0.30622	0.00740363	0.224652
WBGene00000608	col-19	-1.21069	0.00741286	0.224652
WBGene00020865	T27E4.7	0.380174	0.00741521	0.224652
WBGene00005235		-1.80112	0.00741828	0.224652
WBGene00010196	F57C2.4	-1.48331	0.00742471	0.224652
WBGene00008425	D2045.8	0.428985	0.00742786	0.224652
WBGene00020714	T23B3.6	0.688293	0.00746591	0.225291
WBGene00010877	lact-4	-0.227876	0.00747212	0.225291
WBGene00010575	flp-25	0.307928	0.0074897	0.225291
WBGene00022868	ZK1240.3	0.308151	0.00749286	0.225291
WBGene00219455	Y43F8B.29	2.77311	0.00750953	0.225462
WBGene00019319	K02E10.5	0.69139	0.00754091	0.22593
WBGene00008250	srsx-29	2.37636	0.00755006	0.22593
WBGene00010480	tasp-1	-0.208445	0.00755815	0.22593
WBGene00022330	fbxa-80	0.363428	0.00764865	0.228262
WBGene00000698	col-124	-1.16721	0.00765837	0.228262
WBGene00003219	mes-1	-0.730735	0.00769177	0.228925
WBGene00206380	C42D4.18	0.567272	0.00774679	0.230229
WBGene00012423	Y10G11A.1	-0.313879	0.00777534	0.230332
WBGene00219748	linc-46	-0.945205	0.0077785	0.230332
WBGene00020943	W02D7.8	0.986888	0.00779341	0.230332
WBGene00044035	F27E5.7	0.478994	0.00779687	0.230332
WBGene00049327	21ur-3437	4.15203	0.00782354	0.230332
WBGene00022438	Y110A2AL.1	-3.73015	0.007856	0.230332
WBGene00019296	mcu-1	-0.233331	0.00785743	0.230332
WBGene00004192	prx-2	0.598621	0.00786092	0.230332
WBGene00010770	K11D2.4	-0.317143	0.00786746	0.230332
WBGene00017105	E02H9.7	-1.53722	0.00787242	0.230332
WBGene00206509		0.917936	0.00787364	0.230332
WBGene00020447	mob-3	0.264413	0.00788488	0.230333
WBGene00001569	meg-3	-1.14468	0.00789843	0.230401
WBGene00020588	T19H12.2	-0.339815	0.00791024	0.230418
WBGene00016760	C49A9.6	0.406289	0.0079427	0.2307
WBGene00019738	clec-265	1.28382	0.00794689	0.2307
WBGene00017489	F15E6.9	-0.836644	0.00795368	0.2307
WBGene00020031	suco-1	-0.254921	0.00796934	0.2307
WBGene00195183	R04A9.9	-1.10338	0.00798171	0.2307
WBGene00015935	C17H12.10	0.666441	0.00798734	0.2307
WBGene00008393	D1086.6	-1.21598	0.0080421	0.231135
WBGene00021869	vrp-1	-0.900495	0.00805906	0.231135
WBGene00007460	C08F11.13	0.761799	0.00806043	0.231135
WBGene00016518	C38C5.1	0.98095	0.00806165	0.231135
WBGene00022496		1.15619	0.0080657	0.231135
WBGene00008132	gale-1	0.438933	0.00807782	0.231135
WBGene00011996	T24F1.4	0.415945	0.0080834	0.231135
WBGene00021263	Y22D7AR.10	-1.7807	0.00809437	0.231135
WBGene00044012	srxa-19	-1.62832	0.0081037	0.231135
WBGene00019666	sago-1	-0.259375	0.00812332	0.231374
WBGene00022669	ZK177.1	-1.24779	0.00815373	0.231918
WBGene00018861	cutl-21	0.47742	0.00823035	0.232981
WBGene00000609	col-20	-1.19911	0.00823373	0.232981
WBGene00010550	K04B12.2	0.268959	0.00823775	0.232981
WBGene00007762	C27B7.5	-0.230974	0.00823859	0.232981
WBGene00003838	ocr-1	0.701751	0.00824854	0.232981
WBGene00019381	K04C2.3	-0.323213	0.00825994	0.232981
WBGene00016627	C44B7.5	-1.46263	0.00827052	0.232981
WBGene00002274	lec-11	0.505444	0.0083103	0.233781
WBGene00012451	Y17D7B.3	1.02832	0.00833826	0.234192
WBGene00050946		-0.715158	0.00835188	0.234192
WBGene00017336	ugt-41	-0.630235	0.0083591	0.234192
WBGene00017294	F09E10.1	-2.08834	0.00837209	0.234236
WBGene00016248	C30B5.7	0.617165	0.00848079	0.236954
WBGene00018730	F53A9.7	0.615887	0.00851632	0.237587
WBGene00003394	mom-1	0.51343	0.00852658	0.237587
WBGene00008631	F10A3.1	3.02519	0.00855654	0.238099
WBGene00023320		2.01145	0.00857852	0.238388
WBGene00018878	glit-1	0.576766	0.0085959	0.238548
WBGene00000671	col-96	-1.03524	0.0086242	0.238718
WBGene00044363	F22E5.21	1.14849	0.0086253	0.238718
WBGene00008227	C50B8.5	0.450697	0.00865689	0.238976
WBGene00002982	lgg-3	-0.303521	0.00865786	0.238976
WBGene00008535	F02H6.2	-1.73391	0.00871116	0.23983
WBGene00018037	chtl-1	-0.501087	0.00871978	0.23983
WBGene00001673	gpa-11	0.877983	0.00873261	0.23983
WBGene00008820	nlp-55	0.448977	0.00874251	0.23983
WBGene00010019	F54B8.4	-0.503185	0.00874722	0.23983
WBGene00003234	mif-1	0.244145	0.00878914	0.240232
WBGene00018326		0.832587	0.00878949	0.240232
WBGene00044078	tag-243	0.582856	0.00879698	0.240232
WBGene00012213	W02D9.7	-1.41166	0.00882555	0.240693
WBGene00013081	txt-14	0.28937	0.0088711	0.241454
WBGene00011100	nhr-209	0.400213	0.00888009	0.241454
WBGene00018724	F53A9.1	0.418756	0.00889858	0.241454
WBGene00003163	mdl-1	-0.201338	0.00890051	0.241454
WBGene00017498	pud-4	0.941001	0.00892527	0.241732
WBGene00010049	F54D5.3	0.240997	0.00893431	0.241732
WBGene00015665	C10A4.4	-0.928498	0.00897766	0.242261
WBGene00019922	fbxc-28	-2.14101	0.00898798	0.242261
WBGene00019449	K06H6.1	4.82252	0.00900037	0.242261
WBGene00021428	Y38F2AR.10	-1.25812	0.00901183	0.242261
WBGene00022564	ZC204.14	0.498732	0.00901282	0.242261
WBGene00016084	cht-3	-1.19267	0.00903821	0.242626
WBGene00022733	tmem-17	1.74129	0.00906691	0.243078
WBGene00008377	D1054.10	-1.33221	0.00910126	0.243188
WBGene00009949	F53A2.1	-0.483315	0.00910302	0.243188
WBGene00010528	K03D3.2	1.17212	0.00910652	0.243188
WBGene00002148	gon-14	-0.203032	0.00914151	0.243805
WBGene00004400	rom-1	0.37399	0.00924362	0.246209
WBGene00012462	Y17G7B.8	0.564609	0.00927767	0.246796
WBGene00007363	stdh-1	-0.266988	0.00938077	0.248798
WBGene00015908	C17F3.3	-0.906732	0.00938225	0.248798
WBGene00009056	F22D6.15	0.547511	0.00938931	0.248798
WBGene00021922	atg-3	-0.203959	0.00944707	0.250006
WBGene00219238		-2.70501	0.00948305	0.250291
WBGene00023478	srz-62	3.27039	0.00950037	0.250291
WBGene00019139	bath-1	-0.747532	0.00950338	0.250291
WBGene00012211	ssp-37	-1.34597	0.00950656	0.250291
WBGene00003619	nhr-20	0.300072	0.00954683	0.250879
WBGene00008397	D2005.1	1.11176	0.00955335	0.250879
WBGene00010516	K02E11.7	0.559126	0.00958324	0.251096
WBGene00003702	nhr-112	0.747168	0.00958604	0.251096
WBGene00013453	fbxa-83	-1.12702	0.00961214	0.25128
WBGene00016576	lido-9	-0.454996	0.00961754	0.25128
WBGene00045336	R11D1.12	0.56433	0.00963652	0.251456
WBGene00007319	C05B5.1	-2.03411	0.00965395	0.251591
WBGene00017122	pcrg-1	0.907076	0.00969423	0.252074
WBGene00305993	H04D03.7	1.22156	0.00969717	0.252074
WBGene00019208		-0.740193	0.0097093	0.252074
WBGene00020455	fbxa-59	0.406864	0.00973059	0.252307
WBGene00043995	F40F12.9	0.482943	0.00980646	0.253699
WBGene00022820	ZK813.1	-1.42192	0.00980896	0.253699
WBGene00021374	Y37E11B.1	0.443717	0.00988924	0.255453
WBGene00022854	cin-4	-0.414012	0.0099091	0.255645
WBGene00011063	cpg-3	-1.10858	0.0100221	0.258097
WBGene00003716	nhr-126	0.371883	0.0100344	0.258097
WBGene00019176		0.440603	0.0100419	0.258097
WBGene00018862		-0.229222	0.0100656	0.258273
WBGene00011097	nhr-206	0.495727	0.0100738	0.258273
WBGene00004103		0.451093	0.0101623	0.260215
WBGene00007608	C15C8.6	0.682751	0.0101837	0.260232
WBGene00021186	Y9D1A.1	-0.489727	0.0101988	0.260232
WBGene00004180	pri-1	-0.190814	0.0102201	0.260232
WBGene00021798	Y52E8A.6	-1.21323	0.0102277	0.260232
WBGene00008980	emre-1	0.216952	0.0102367	0.260232
WBGene00047519	21ur-3523	4.16655	0.0102466	0.260232
WBGene00014941		0.295413	0.0102516	0.260232
WBGene00012504	clec-108	2.65662	0.0103656	0.262717
WBGene00017747	F23F1.6	-0.896207	0.0103751	0.262717
WBGene00017390	F12A10.1	-0.496265	0.0104583	0.264496
WBGene00008101	C44H9.6	0.241244	0.0104786	0.264684
WBGene00003555	nas-39	-0.458967	0.010543	0.265983
WBGene00077725	mir-1832.1	3.84063	0.0105648	0.266207
WBGene00007072	ugt-1	-0.395663	0.0106287	0.267401
WBGene00014158	ZK938.1	-0.891147	0.0106504	0.267401
WBGene00013235	Y56A3A.16	-0.260161	0.0106579	0.267401
WBGene00015889	C17C3.3	-0.819765	0.010671	0.267401
WBGene00003539	nas-20	-1.19256	0.0106773	0.267401
WBGene00003865	oma-2	-0.970133	0.0107035	0.267731
WBGene00008656	lron-5	0.596734	0.010741	0.268145
WBGene00044636	B0393.9	-0.538647	0.0107462	0.268145
WBGene00017022	D1022.3	-0.653172	0.0108509	0.27043
WBGene00014660		-0.76666	0.0108944	0.270946
WBGene00045392	F26D11.12	0.466561	0.010898	0.270946
WBGene00007992	fipr-24	1.34201	0.0109127	0.270983
WBGene00018910	F56A4.2	0.571211	0.0109554	0.271715
WBGene00017706	F22E5.7	2.11422	0.011053	0.273805
WBGene00009820	F47B10.9	-0.904692	0.0110706	0.273911
WBGene00306005	Y39A3B.8	-0.999399	0.0110915	0.273918
WBGene00017718	F22F4.5	-1.15991	0.0110976	0.273918
WBGene00016534	C39D10.7	-0.997839	0.0111245	0.274192
WBGene00019400	K04G7.1	-0.275427	0.0111421	0.274192
WBGene00001783	gst-35	-0.368098	0.0111521	0.274192
WBGene00219652	linc-65	-2.95075	0.0111621	0.274192
WBGene00010433	H40L08.1	0.179111	0.0112039	0.274594
WBGene00021245	Y22D7AL.6	1.01861	0.0112207	0.274594
WBGene00003808	npr-2	0.549289	0.0112423	0.274594
WBGene00003697	nhr-107	0.444518	0.011247	0.274594
WBGene00018564	F47D12.9	-0.293969	0.0112517	0.274594
WBGene00019348	K02H11.4	1.14939	0.0112587	0.274594
WBGene00020887	hic-1	0.367006	0.0112868	0.274953
WBGene00014106	ZK856.5	0.260812	0.0113024	0.275007
WBGene00016844	sucg-1	-0.173891	0.0113295	0.275341
WBGene00016838	C50F2.4	0.207967	0.0114169	0.277136
WBGene00003541	nas-22	-0.832	0.0114584	0.277816
WBGene00012922	Y47D3A.1	0.703178	0.0114936	0.277873
WBGene00019811	egg-2	-0.886167	0.0114977	0.277873
WBGene00004345	rgs-2	0.388194	0.0115013	0.277873
WBGene00019454		4.41229	0.0115253	0.278123
WBGene00010036	cpar-1	-0.81696	0.0115692	0.278856
WBGene00196328	Y39G8C.6	5.02223	0.0116037	0.279359
WBGene00002273	lec-10	0.50401	0.0116565	0.280091
WBGene00019977	fpn-1.2	0.823661	0.0116634	0.280091
WBGene00010299	F59A1.13	-1.24731	0.011677	0.280091
WBGene00010119	F55G7.1	0.629218	0.0116886	0.280091
WBGene00013549	Y75B8A.13	0.19575	0.0117226	0.280578
WBGene00000715	col-142	-0.833267	0.0117416	0.28059
WBGene00007806	clec-230	1.05994	0.0117606	0.28059
WBGene00006923	vhp-1	0.187409	0.0117775	0.28059
WBGene00017500	pud-2.2	0.599607	0.0117828	0.28059
WBGene00016189	sprp-4	1.31885	0.0117914	0.28059
WBGene00020783	blos-4	-0.68197	0.0118306	0.280908
WBGene00019527	K08D9.6	1.44855	0.0118322	0.280908
WBGene00003987	pes-23	-1.0706	0.011868	0.281164
WBGene00004336	ret-1	-0.225071	0.0118717	0.281164
WBGene00017281	F09D12.2	-0.858224	0.0118871	0.281164
WBGene00001942	his-68	-0.447225	0.0118977	0.281164
WBGene00015538	sams-3	0.170343	0.0119305	0.281509
WBGene00016916	C54D2.2	0.457893	0.0119397	0.281509
WBGene00235164	K09F6.13	-0.44806	0.0119679	0.281571
WBGene00003713	nhr-123	0.520938	0.011976	0.281571
WBGene00010007	F53H4.2	-1.02475	0.0119874	0.281571
WBGene00219434	F54D5.23	-1.76406	0.0119972	0.281571
WBGene00005836	srw-89	-2.27027	0.0120198	0.281779
WBGene00001698	grd-9	1.15024	0.0120365	0.281849
WBGene00015577	ugt-64	-0.252005	0.0120706	0.282325
WBGene00008493	F01D5.2	0.479065	0.0121162	0.282749
WBGene00007679	C18D11.1	0.312995	0.0121162	0.282749
WBGene00015539	C06E7.2	0.280331	0.0121365	0.282901
WBGene00003885	osm-5	0.657195	0.0121885	0.28379
WBGene00008536	F02H6.3	-1.72318	0.0122347	0.284544
WBGene00006392	taf-10	-0.245377	0.0122683	0.285003
WBGene00008423	D2045.5	-0.855186	0.0123053	0.285199
WBGene00004898	snb-2	0.290282	0.012309	0.285199
WBGene00022265	Y73C8C.8	-5.2055	0.0123185	0.285199
WBGene00010522	K03A11.5	0.516004	0.0123442	0.28535
WBGene00201470	T01A4.5	4.00732	0.01237	0.28535
WBGene00013814	Y116A8C.43	1.41539	0.0124062	0.28535
WBGene00008045	C40H5.2	0.346746	0.0124211	0.28535
WBGene00012216	W02D9.10	0.290769	0.0124455	0.28535
WBGene00016717	math-22	-0.471865	0.012446	0.28535
WBGene00200957	T02G6.12	3.85418	0.0124528	0.28535
WBGene00016434	C35B1.4	-1.01266	0.0124637	0.28535
WBGene00010149	F56D5.5	-2.5451	0.0124658	0.28535
WBGene00020200	T04A6.1	-0.411936	0.0124684	0.28535
WBGene00194651	C33D9.13	0.439777	0.012483	0.28535
WBGene00220090	T24B8.22	2.26305	0.0124917	0.28535
WBGene00014308		0.335031	0.0125113	0.285404
WBGene00044056		-3.74426	0.0125219	0.285404
WBGene00014258	ZK1320.9	-0.12491	0.0125941	0.286239
WBGene00017132	tofu-6	-0.278183	0.0125949	0.286239
WBGene00015850	C16C8.12	-0.690219	0.0126003	0.286239
WBGene00219306	linc-4	-0.545354	0.0126432	0.286897
WBGene00001397	fat-5	-1.2656	0.0126974	0.287493
WBGene00005648	srp-7	0.207936	0.0127004	0.287493
WBGene00021371	nape-1	0.345083	0.012723	0.287493
WBGene00018849	spt-16	-0.158919	0.0127255	0.287493
WBGene00001091		0.254833	0.0127518	0.28777
WBGene00007757	C27A7.6	-0.786518	0.0128694	0.28941
WBGene00009110	F25D1.5	-0.589176	0.0128708	0.28941
WBGene00012455	Y17D7C.1	5.04975	0.0128735	0.28941
WBGene00011989	T24D5.1	1.50957	0.0128898	0.28941
WBGene00016702	C46A5.6	-0.168166	0.0129078	0.28941
WBGene00003784	nos-2	-1.09132	0.0129122	0.28941
WBGene00021479	oac-55	-1.02636	0.0129231	0.28941
WBGene00007808	best-7	0.363389	0.0129627	0.289981
WBGene00271807	F19F10.14	5.31313	0.0130706	0.292076
WBGene00001781	gst-33	-0.668189	0.0131009	0.292436
WBGene00010264	F58G1.2	-0.268255	0.0131234	0.292618
WBGene00021658	Y48G1A.2	-0.676186	0.0131494	0.292882
WBGene00020166	T02G5.7	-0.273689	0.0131826	0.292931
WBGene00004829	sli-1	0.238579	0.0131931	0.292931
WBGene00015113	B0281.6	1.15071	0.0131945	0.292931
WBGene00018531	F47B3.7	-1.01871	0.0132385	0.293593
WBGene00017679	F21F8.5	-1.33037	0.0132712	0.293604
WBGene00014053	ZK669.3	-0.651584	0.0132939	0.293604
WBGene00017071	aagr-1	-0.24509	0.0133042	0.293604
WBGene00012732	wac-1.2	-0.292418	0.0133053	0.293604
WBGene00013707		1.3822	0.0133106	0.293604
WBGene00164968	K08H2.10	-0.809592	0.0133535	0.293973
WBGene00007290	C04B4.2	-1.13555	0.0133559	0.293973
WBGene00004778	ser-3	0.367412	0.0133994	0.294544
WBGene00008829	cyp-35D1	-0.559298	0.0134221	0.294544
WBGene00018662		-2.81889	0.0134249	0.294544
WBGene00006562	tdc-1	-0.663958	0.0134706	0.29501
WBGene00194983	T25B2.4	1.76547	0.0134933	0.29501
WBGene00009014	F21D5.9	0.988555	0.0135028	0.29501
WBGene00012961	Y47H10A.5	-0.506784	0.0135242	0.29501
WBGene00022780	ZK622.1	-0.893315	0.0135398	0.29501
WBGene00045412	C25F9.12	0.796508	0.0135463	0.29501
WBGene00007811	C29F7.2	0.520078	0.0135467	0.29501
WBGene00007196	B0513.4	-1.05173	0.0136264	0.296282
WBGene00017063	mctp-1	-0.304298	0.0136559	0.296282
WBGene00012880	Y45F10C.4	-0.938861	0.013668	0.296282
WBGene00045239	Y49E10.29	-0.785185	0.0136776	0.296282
WBGene00015882	C17B7.8	-1.2908	0.0136854	0.296282
WBGene00013345	Y59A8B.8	0.217153	0.0136916	0.296282
WBGene00004246		-0.562362	0.0137429	0.297078
WBGene00000703	col-129	-0.909433	0.0137664	0.297177
WBGene00010450	metl-18	0.177566	0.0137933	0.297177
WBGene00006614	trp-1	0.860463	0.0138029	0.297177
WBGene00220260	Y105C5B.1420	1.11013	0.0138054	0.297177
WBGene00010922	M142.5	-0.125727	0.0139123	0.299166
WBGene00019801	aak-1	-0.296913	0.0139844	0.300046
WBGene00020004	R11E3.2	0.846656	0.0139888	0.300046
WBGene00016486	fbxa-170	-1.78351	0.0139971	0.300046
WBGene00016794	C49H3.9	-0.188534	0.0140475	0.300453
WBGene00014117	clec-91	-1.0323	0.0140502	0.300453
WBGene00016758	C49A9.4	0.358874	0.01406	0.300453
WBGene00019058	F58F9.4	0.351581	0.0141032	0.301064
WBGene00010197	F57C2.5	-0.164737	0.0141345	0.301419
WBGene00255549	Y71F9B.24	4.16794	0.0141493	0.301421
WBGene00019606	clec-88	-1.01048	0.014167	0.301486
WBGene00017039	trk-1	0.510859	0.0141846	0.301546
WBGene00012847	srxa-15	2.1376	0.0142579	0.302792
WBGene00001872	him-14	-0.37394	0.0143686	0.304827
WBGene00008010	C38D9.2	-0.969426	0.0144369	0.305664
WBGene00017538	ceh-49	-1.36482	0.0144378	0.305664
WBGene00001475	fmi-1	0.475697	0.014465	0.305924
WBGene00019145	H02F09.2	1.54721	0.0145039	0.306431
WBGene00000022	abt-4	0.479478	0.0145706	0.307361
WBGene00015894	acdh-2	-0.55101	0.0145849	0.307361
WBGene00020247	T05B11.4	-0.844782	0.0145928	0.307361
WBGene00022597	ZC395.5	-0.756437	0.0146417	0.308076
WBGene00008145	set-5	-0.275892	0.0146878	0.308645
WBGene00012212	W02D9.6	-1.46211	0.0146988	0.308645
WBGene00044680	F30A10.13	-1.05249	0.0147312	0.309009
WBGene00000712	col-139	-0.936738	0.0147637	0.309375
WBGene00022736	ZK418.7	0.445827	0.0147974	0.309766
WBGene00003480	klf-3	0.498799	0.0148609	0.310777
WBGene00010652	K08C9.5	1.03803	0.0149382	0.311799
WBGene00008891	clec-42	0.978819	0.0149401	0.311799
WBGene00007391	C06H2.7	-0.707443	0.0149791	0.312296
WBGene00009106	acs-12	0.283617	0.0150476	0.313406
WBGene00006556	tbx-37	-3.79157	0.0150832	0.313506
WBGene00013190	Y54E2A.5	-0.956622	0.015109	0.313506
WBGene00005291	srh-70	-0.45859	0.015114	0.313506
WBGene00001174	egl-5	0.758047	0.0151276	0.313506
WBGene00017436	F13H8.3	-0.93224	0.0151288	0.313506
WBGene00021832	syp-5	-0.349477	0.0151687	0.313667
WBGene00013024	cept-2	-0.322258	0.0151749	0.313667
WBGene00012727	Y39G8B.7	1.08052	0.015185	0.313667
WBGene00020038	R12E2.13	0.160261	0.0151976	0.313667
WBGene00017541	F17E9.4	-1.12259	0.0152147	0.313704
WBGene00009160	F26E4.5	-1.21367	0.0152419	0.313949
WBGene00004831	slo-2	0.279437	0.0153903	0.316565
WBGene00019140	bath-3	-0.263805	0.0154072	0.316565
WBGene00003216	memi-1	-0.700709	0.0154151	0.316565
WBGene00007458	ule-4	-1.12527	0.0155616	0.318936
WBGene00019710	M01E11.1	-0.201628	0.0155617	0.318936
WBGene00009534	F38B7.3	-0.237352	0.0156573	0.320576
WBGene00019200	H14E04.3	0.488844	0.0157404	0.321957
WBGene00019962	cysl-3	-0.369506	0.0158225	0.323315
WBGene00010043	F54C9.7	0.801485	0.0158665	0.323329
WBGene00268189		1.37649	0.0158986	0.323329
WBGene00012185	W01F3.2	-0.793023	0.0158997	0.323329
WBGene00018131	F37A4.1	-0.154611	0.0159311	0.323329
WBGene00015149	B0336.12	1.74113	0.0159319	0.323329
WBGene00219282	F43G9.21	-1.39962	0.0159368	0.323329
WBGene00000868	cyb-3	-0.540651	0.0159453	0.323329
WBGene00044073	tag-244	0.545284	0.0159591	0.323329
WBGene00018346	F42C5.4	0.361641	0.0159649	0.323329
WBGene00003992	pgl-1	-0.199684	0.0160162	0.324048
WBGene00014210	ZK1067.4	0.518701	0.0160543	0.32419
WBGene00303015	F20C5.11	0.46566	0.0160548	0.32419
WBGene00007194	dph-5	0.260482	0.0161099	0.324928
WBGene00077594		0.505404	0.0161252	0.324928
WBGene00050945		1.19077	0.0161388	0.324928
WBGene00012641	epg-6	-0.25337	0.0162851	0.327552
WBGene00012485		-0.41342	0.0163148	0.327829
WBGene00015899	C17E7.4	-1.41876	0.0163375	0.327964
WBGene00012795	Y43E12A.3	-0.456341	0.0163994	0.328885
WBGene00006663	twk-8	0.285703	0.0164173	0.328923
WBGene00021491	comt-4	-1.2411	0.0164576	0.329099
WBGene00001898	his-24	0.464215	0.016467	0.329099
WBGene00019862	nrde-3	0.241972	0.016489	0.329099
WBGene00020433	T11F8.1	-1.11047	0.0164938	0.329099
WBGene00019415	K05F6.4	-4.74885	0.0165062	0.329099
WBGene00020125	cest-19	0.551178	0.0165259	0.329171
WBGene00018840	F54H5.3	-1.03607	0.0165982	0.329982
WBGene00010974	bbs-5	0.68212	0.0166065	0.329982
WBGene00021020	W04B5.3	0.190888	0.016623	0.329982
WBGene00019263	H35B03.1	-0.404289	0.0166309	0.329982
WBGene00005712	srv-1	0.293469	0.0166542	0.330125
WBGene00000988	dhs-25	-0.226113	0.0166836	0.33039
WBGene00009142	F26A3.4	-0.362795	0.0167268	0.330926
WBGene00015244	B0524.5	-1.01484	0.0168041	0.332136
WBGene00012821	Y43F8B.11	0.514345	0.0168401	0.332528
WBGene00000752	col-179	-1.14557	0.0168623	0.332597
WBGene00015536	glb-2	0.836304	0.0168825	0.332597
WBGene00010340	slcf-1	0.445395	0.0168922	0.332597
WBGene00219316	F21A3.11	-0.319652	0.0169264	0.332952
WBGene00001910	C50F4.6	0.361192	0.0169575	0.333243
WBGene00003994	pgl-3	-0.257952	0.01698	0.333336
WBGene00016914	C54D1.7	0.657942	0.0170026	0.333336
WBGene00306001	T16G12.13	-1.38368	0.0170109	0.333336
WBGene00019141	bath-5	-0.364935	0.0170451	0.333687
WBGene00004856	sma-2	0.271007	0.0170971	0.334387
WBGene00012654	Y39A1A.16	-1.61836	0.0171576	0.334534
WBGene00011501	rmd-1	-0.868992	0.0171582	0.334534
WBGene00012217	W02H3.1	-0.889086	0.0171682	0.334534
WBGene00011625	vps-39	-0.205269	0.0171808	0.334534
WBGene00008003	enu-3.2	-0.189285	0.0171861	0.334534
WBGene00017134	EEED8.3	-1.08229	0.0172414	0.335293
WBGene00015529	C06E2.5	0.362157	0.0172944	0.335797
WBGene00010844	prp-3	-0.159274	0.0173	0.335797
WBGene00219656	anr-48	0.763715	0.0173335	0.33601
WBGene00000657	col-81	-0.959485	0.0173437	0.33601
WBGene00023271		1.43815	0.0173968	0.33641
WBGene00045797	21ur-2624	-1.1402	0.0173971	0.33641
WBGene00001853	hil-2	0.393162	0.0174311	0.33675
WBGene00007495	C09G9.5	0.725182	0.0175376	0.338135
WBGene00020602	T20B12.4	2.96463	0.017546	0.338135
WBGene00008876	F16A11.1	-0.271855	0.0175522	0.338135
WBGene00009197		-4.78993	0.0175894	0.338534
WBGene00195176	Y43F8B.24	-0.513379	0.0176135	0.33868
WBGene00016679	C45G9.8	0.686691	0.0176614	0.339285
WBGene00010957	nduo-6	0.589696	0.0176895	0.339506
WBGene00012958	Y47H10A.2	-2.53188	0.0177116	0.339613
WBGene00009434	F35E12.10	0.469789	0.0177372	0.339643
WBGene00009280	F31B9.3	-0.77215	0.0177463	0.339643
WBGene00016956	C55C3.6	-0.783708	0.0178065	0.340451
WBGene00000169	aqp-1	-0.380744	0.017836	0.340451
WBGene00201294	F55C12.15	4.03042	0.0178382	0.340451
WBGene00018931	ugt-52	-0.382029	0.0179482	0.342233
WBGene00000952	del-1	0.443282	0.018047	0.343797
WBGene00044178	C30G7.4	-1.25501	0.0181152	0.344573
WBGene00013181	Y53H1B.2	0.279494	0.0181213	0.344573
WBGene00013850	ZC84.7	1.31652	0.0181838	0.345188
WBGene00010514	K02E11.5	0.729892	0.0181899	0.345188
WBGene00010344	F59F5.5	0.429497	0.0182098	0.345188
WBGene00008706	gba-3	0.336466	0.0182239	0.345188
WBGene00015357	C02F12.8	-0.430287	0.0182377	0.345188
WBGene00016399	C34D4.3	-1.05574	0.01829	0.345859
WBGene00019130	gbas-1	-0.219903	0.0183676	0.347008
WBGene00015112	B0281.5	-1.83903	0.0187356	0.353634
WBGene00021610	nhr-237	0.461844	0.0188266	0.354252
WBGene00007899		0.521839	0.0188581	0.354252
WBGene00019395	K04F10.2	0.668012	0.0188632	0.354252
WBGene00020497	T14A8.2	0.597936	0.0188649	0.354252
WBGene00009291	clec-264	0.531451	0.0188686	0.354252
WBGene00003468	msp-113	-0.750461	0.0188718	0.354252
WBGene00001960	hlh-16	0.993468	0.0188942	0.354349
WBGene00044211	Y60A3A.25	0.433603	0.0189347	0.354783
WBGene00003934	pat-10	0.148737	0.0189526	0.354795
WBGene00011190	swt-6	0.541295	0.0190336	0.355987
WBGene00007315	C04H5.7	-1.34774	0.0190752	0.35644
WBGene00044439		-1.03474	0.0191956	0.358364
WBGene00023468	B0412.6	3.52165	0.0192839	0.359344
WBGene00002030	hst-3.1	0.604771	0.0192947	0.359344
WBGene00022621	ZC477.7	-0.935943	0.0193005	0.359344
WBGene00022498	hsd-2	-1.22101	0.0193351	0.359348
WBGene00017760	F23H11.4	0.163903	0.0193393	0.359348
WBGene00044976		-2.06836	0.0193533	0.359348
WBGene00022554	duxl-1	-0.256847	0.0194255	0.360243
WBGene00017568	F18E9.1	0.491271	0.0194366	0.360243
WBGene00019593	K09F6.10	-0.319463	0.0195085	0.36125
WBGene00196264	F09A5.10	1.61012	0.019529	0.361304
WBGene00004009		1.65874	0.0195595	0.361543
WBGene00010351	cbd-1	-0.695762	0.0196341	0.362594
WBGene00020825	tmem-231	1.34312	0.0196695	0.362922
WBGene00077773	F25H5.10	-0.70331	0.0197193	0.362938
WBGene00016636	perm-2	-0.84888	0.0197207	0.362938
WBGene00010555	K04C1.5	-1.33824	0.0197233	0.362938
WBGene00010353	memi-3	-0.82554	0.019747	0.363048
WBGene00000613	col-36	3.6162	0.0198022	0.363738
WBGene00006575	tir-1	0.400336	0.0198327	0.363972
WBGene00010308	F59B2.3	-0.165901	0.0198805	0.364357
WBGene00023245		-1.51489	0.0198895	0.364357
WBGene00013607	clec-27	0.817869	0.0199069	0.364357
WBGene00044442	T08A9.13	0.733295	0.0199574	0.364857
WBGene00004874	smc-4	-0.199066	0.0199697	0.364857
WBGene00000907	daf-11	0.576837	0.0200084	0.365238
WBGene00008464	E02H4.6	-0.917305	0.0201166	0.366824
WBGene00019565	cyp-35A3	-0.768211	0.020131	0.366824
WBGene00020408	T10D4.6	0.402444	0.0201571	0.36686
WBGene00003614	nhr-15	0.389094	0.0201802	0.36686
WBGene00003917	par-2	-0.228615	0.0201866	0.36686
WBGene00045053	K12C11.7	0.247498	0.020248	0.367651
WBGene00021252	cht-4	-0.539897	0.0202848	0.367994
WBGene00017936	zipt-2.2	0.592836	0.0204197	0.370114
WBGene00016523	C39B5.5	-0.89209	0.0205056	0.371343
WBGene00006414	raga-1	-0.164467	0.0205339	0.371528
WBGene00016178	mesp-1	-0.781554	0.0206703	0.373303
WBGene00020826	T26A8.3	-2.83102	0.0206782	0.373303
WBGene00019918	fbxc-36	-0.791243	0.0206965	0.373303
WBGene00005474	srh-268	2.76297	0.0207047	0.373303
WBGene00004238	ptr-24	-0.159507	0.0207913	0.374282
WBGene00000986	dhs-23	-0.555144	0.0207955	0.374282
WBGene00016492	C37A2.6	0.464698	0.0208194	0.374385
WBGene00013734	Y111B2A.10	-0.147011	0.0209087	0.375574
WBGene00013070	Y51A2B.6	-0.910758	0.0209288	0.375574
WBGene00010613	K07A1.6	-1.01285	0.0209554	0.375574
WBGene00001164	efn-3	-1.19706	0.0209587	0.375574
WBGene00015259	dod-20	0.533723	0.0210057	0.376088
WBGene00022479	fbxa-36	0.797203	0.0211105	0.377635
WBGene00020944	W02D7.9	-2.33125	0.021166	0.378298
WBGene00011452	ugt-55	0.854899	0.0212012	0.378564
WBGene00013076	Y51A2D.8	-1.05986	0.0212177	0.378564
WBGene00020581	T19D12.6	0.324164	0.0212435	0.378696
WBGene00004875	smd-1	0.408264	0.0212638	0.378728
WBGene00044457	C18H7.11	0.457906	0.0213009	0.378837
WBGene00010069	F54F11.1	-0.979558	0.0213068	0.378837
WBGene00013612		-0.245645	0.0213476	0.379234
WBGene00006619	try-1	-0.970502	0.0213746	0.379385
WBGene00043983	C39D10.11	0.356256	0.0214057	0.379608
WBGene00007745	C26D10.4	0.266248	0.0214788	0.380306
WBGene00003803	rae-1	-0.119468	0.0214821	0.380306
WBGene00015626	C09B9.1	0.644187	0.0215097	0.380468
WBGene00003755	nlp-17	0.582525	0.0215301	0.380501
WBGene00018740	tra-4	0.362137	0.0215745	0.380958
WBGene00019511	lido-8	-0.251444	0.0216607	0.382152
WBGene00022177	Y71H2AM.12	-0.49364	0.0216842	0.382237
WBGene00016137	C26E6.1	-1.45887	0.0217451	0.382983
WBGene00001607	gln-6	-0.829089	0.0218163	0.383542
WBGene00304219	Y49E10.37	-0.908386	0.0218241	0.383542
WBGene00003418	msh-2	-0.277518	0.0218358	0.383542
WBGene00050914	T12B5.15	-1.28042	0.0218516	0.383542
WBGene00048067	21ur-817	3.43679	0.0218781	0.383576
WBGene00003376	mls-1	0.569941	0.0219264	0.383576
WBGene00011575	madf-4	0.658713	0.0219307	0.383576
WBGene00001852	hil-1	-0.664898	0.0219796	0.383576
WBGene00008113	C46C2.5	-1.30805	0.0219841	0.383576
WBGene00021900	Y54H5A.2	0.128246	0.0219841	0.383576
WBGene00016847	C50F7.9	-0.998821	0.0219843	0.383576
WBGene00006951	wrt-5	-0.267492	0.0220061	0.383631
WBGene00004075	pod-1	-0.246177	0.022127	0.384531
WBGene00013931	clec-97	-1.57907	0.0221328	0.384531
WBGene00005043	sra-17	3.94898	0.0221608	0.384531
WBGene00011168	R09D1.12	-2.18058	0.022172	0.384531
WBGene00044285		2.4431	0.0222029	0.384531
WBGene00044611	T27A3.8	-1.43654	0.0222251	0.384531
WBGene00011061	wago-1	-0.316553	0.0222634	0.384531
WBGene00006423	asd-2	0.252187	0.022269	0.384531
WBGene00016573	lido-12	-0.60917	0.0222743	0.384531
WBGene00235263	Y66H1A.8	1.5895	0.0222779	0.384531
WBGene00010031	F54B11.8	0.745789	0.0222797	0.384531
WBGene00018307	dyla-1	-0.489644	0.0222824	0.384531
WBGene00000166	apt-9	0.61808	0.0223236	0.384605
WBGene00010928	clec-258	-0.980616	0.0223334	0.384605
WBGene00002272	lec-9	0.613702	0.0223429	0.384605
WBGene00021207	ptp-5.3	-0.849282	0.0223719	0.384782
WBGene00008208	nhr-167	0.96464	0.0224067	0.385058
WBGene00012382	ttr-16	0.1919	0.022434	0.385205
WBGene00015965	ugt-48	0.410993	0.0225019	0.385859
WBGene00023469	C16A3.11	1.65338	0.0225232	0.385859
WBGene00014905		1.47604	0.0225454	0.385859
WBGene00007788	C28A5.1	-0.233646	0.0225473	0.385859
WBGene00019905	R05G9.3	-1.0211	0.0225741	0.385996
WBGene00004986	spp-1	-0.377338	0.0225959	0.386047
WBGene00015395	nhr-147	0.913217	0.0226393	0.386469
WBGene00017149	EGAP4.1	1.22934	0.0226848	0.386923
WBGene00044385	F59A6.10	-1.59984	0.0227036	0.386923
WBGene00020632		-0.376782	0.022737	0.387171
WBGene00009223	mdt-28	-0.260808	0.0227674	0.387366
WBGene00001612	glr-1	0.386755	0.0228003	0.387477
WBGene00020910	dgtr-1	-0.702196	0.0228174	0.387477
WBGene00015766	C14C11.2	-0.389181	0.0228348	0.387477
WBGene00021519	Y41D4B.17	0.81457	0.0228535	0.387477
WBGene00017914	F29A7.4	0.637611	0.0228683	0.387477
WBGene00008394	D1086.7	-0.846773	0.0229197	0.387631
WBGene00008256	glb-12	0.697341	0.0229214	0.387631
WBGene00007382	C06C6.8	-1.09426	0.0229339	0.387631
WBGene00009044	F22B5.6	-0.659605	0.0229998	0.38802
WBGene00077491	K08H10.10	0.561683	0.0230111	0.38802
WBGene00007664	seb-3	0.504629	0.0230226	0.38802
WBGene00009897	skpo-1	-1.10244	0.0230326	0.38802
WBGene00022315	Y81B9A.1	2.96337	0.0230611	0.388109
WBGene00022776	perm-3	-0.120765	0.0230756	0.388109
WBGene00009005	F21C3.6	-1.12979	0.0231536	0.38875
WBGene00018384	F43C11.7	-0.856949	0.0231608	0.38875
WBGene00012299	W06D11.1	-0.954237	0.0231933	0.38875
WBGene00018605	F48E3.4	-1.07954	0.0232207	0.38875
WBGene00044261	Y87G2A.20	-0.938665	0.0232438	0.38875
WBGene00012378	W10G6.1	1.83963	0.0232502	0.38875
WBGene00004239	puf-3	-0.820257	0.0232573	0.38875
WBGene00008679	F11A5.13	-2.28665	0.0232652	0.38875
WBGene00022644	dod-19	0.404571	0.0232917	0.388877
WBGene00018184	F38E9.1	-0.283925	0.0233543	0.389324
WBGene00010183	fipr-13	-1.31244	0.0234189	0.389324
WBGene00006691	twk-40	0.69491	0.0234405	0.389324
WBGene00010328	F59C6.11	0.296167	0.0234641	0.389324
WBGene00009349	F32H5.3	0.791429	0.0234677	0.389324
WBGene00045038	ule-2	-1.18691	0.0234925	0.389324
WBGene00010108	F55C10.4	1.65757	0.0234926	0.389324
WBGene00012850	Y44A6C.1	-0.439787	0.0235191	0.389324
WBGene00000372	cyp-13A7	-1.76549	0.0235385	0.389324
WBGene00011197	srw-145	0.955055	0.0235386	0.389324
WBGene00016823	C50E3.12	-1.16481	0.0235764	0.389324
WBGene00009834	lsy-27	-1.04272	0.0235797	0.389324
WBGene00019925	fbxc-31	-3.77582	0.0236081	0.389324
WBGene00021117	clec-126	-1.65403	0.023613	0.389324
WBGene00219752	anr-50	2.67488	0.0236175	0.389324
WBGene00007643	2024-03-03	-0.855503	0.0236342	0.389324
WBGene00006934	vps-54	-0.110142	0.0236674	0.389324
WBGene00010910	M106.2	-0.300752	0.0236741	0.389324
WBGene00008823	F14H3.4	-1.36176	0.0236787	0.389324
WBGene00021887	fbxc-45	-0.335451	0.0237109	0.389541
WBGene00005274	srh-51	-3.75301	0.0237302	0.389546
WBGene00008252	C51E3.6	-0.413772	0.023781	0.389753
WBGene00255420	Y51F10.15	3.75909	0.023818	0.389753
WBGene00006623	try-5	0.780035	0.0238218	0.389753
WBGene00044681	T24C4.8	1.0248	0.0238373	0.389753
WBGene00003417	mrt-2	0.162843	0.0238376	0.389753
WBGene00005661	srr-10	-4.75267	0.0239039	0.390342
WBGene00013998	gtf-2E1	-0.185687	0.0239117	0.390342
WBGene00009695	clp-8	-0.920428	0.0239402	0.390358
WBGene00004043	plk-2	-0.227669	0.0239684	0.390358
WBGene00015451	C04F5.9	-0.206692	0.0239697	0.390358
WBGene00008940	F18H3.4	0.265477	0.0240116	0.39073
WBGene00000287	cal-3	0.526172	0.0240367	0.39083
WBGene00189943	Y116F11B.17	2.7815	0.0241336	0.391784
WBGene00015780	C14F11.4	-0.814198	0.0241627	0.391784
WBGene00021401	prdx-6	0.209113	0.0241703	0.391784
WBGene00021452	Y39F10A.1	0.50166	0.0241717	0.391784
WBGene00007900	C33D9.6	0.373594	0.0242491	0.392728
WBGene00015023	B0205.9	-0.253481	0.0242921	0.393115
WBGene00003231	mex-6	-0.746189	0.0243339	0.393317
WBGene00006464	bath-47	0.705531	0.0243429	0.393317
WBGene00003960	pcs-1	0.282356	0.0244199	0.39425
WBGene00010609	dut-1	-0.346706	0.0245424	0.395679
WBGene00016285	C31B8.12	-0.914775	0.024558	0.395679
WBGene00012384		-2.66631	0.0245662	0.395679
WBGene00044220		-1.19469	0.0246619	0.396714
WBGene00017440	upb-1	-0.254413	0.0246701	0.396714
WBGene00015236	B0511.11	-0.632236	0.0246884	0.396714
WBGene00044461	Y18H1A.14	1.18008	0.0247698	0.397617
WBGene00004814	skr-8	-4.77603	0.0247833	0.397617
WBGene00044741	Y57G11C.52	-1.11503	0.0248968	0.398089
WBGene00016757	C49A9.3	0.490481	0.0249108	0.398089
WBGene00271414	T05A7.12	1.23603	0.0249485	0.398089
WBGene00013238	trap-4	-0.221857	0.0249817	0.398089
WBGene00002110	ins-27	0.47077	0.0249912	0.398089
WBGene00020302	T07D1.3	1.30663	0.0249969	0.398089
WBGene00010200	F57C7.4	0.570953	0.0250024	0.398089
WBGene00011945	alg-5	-0.435209	0.0250049	0.398089
WBGene00008384	D1081.6	-0.456143	0.0250378	0.398089
WBGene00021439	ckr-2	0.555427	0.0250446	0.398089
WBGene00016428	dmsr-7	0.418579	0.0250488	0.398089
WBGene00020584	T19D12.10	1.68202	0.0250608	0.398089
WBGene00003545	nas-27	0.766932	0.0250647	0.398089
WBGene00016893	C53B7.2	-1.01424	0.0251293	0.398806
WBGene00019779	endu-2	0.726096	0.0252063	0.398874
WBGene00012247	W04E12.2	-1.86118	0.0252131	0.398874
WBGene00015648	orai-1	0.144979	0.0252168	0.398874
WBGene00017944	F31D5.1	-1.08616	0.025237	0.398874
WBGene00018602	F48D6.4	-0.3662	0.0252736	0.398874
WBGene00021958	Y57E12AL.4	-4.64844	0.0252794	0.398874
WBGene00007434	arp-6	-0.275008	0.0252887	0.398874
WBGene00016698	C46A5.1	-1.05261	0.025289	0.398874
WBGene00016909	frpr-4	0.649315	0.0253139	0.398962
WBGene00021877	Y54G2A.12	-0.452213	0.02541	0.39997
WBGene00194898	C17B7.14	-1.86337	0.025426	0.39997
WBGene00044350	Y73B6BL.44	0.584331	0.0254363	0.39997
WBGene00195410	C39B5.15	-1.9706	0.0254681	0.400163
WBGene00008824	F14H3.5	-1.28459	0.0255166	0.400492
WBGene00016052	dod-3	-1.07871	0.0255281	0.400492
WBGene00000215	asp-2	0.316813	0.0255586	0.400559
WBGene00005030	sra-4	4.73613	0.0255734	0.400559
WBGene00008369	D1053.4	0.350746	0.0255908	0.400559
WBGene00255611	Y116A8C.470	1.17133	0.0256229	0.400578
WBGene00010754	K10G4.5	-1.63057	0.0256311	0.400578
WBGene00015505	C06A5.8	-0.634313	0.0256615	0.400748
WBGene00009050	F22D6.2	-0.171836	0.0257296	0.400791
WBGene00012226	W03G11.4	0.425613	0.0257658	0.400791
WBGene00020896	T28D9.4	-0.274052	0.0257684	0.400791
WBGene00009586	F40F9.10	0.506333	0.0257897	0.400791
WBGene00202108	F23B12.10	3.54308	0.0257947	0.400791
WBGene00019080	F59A3.7	0.66841	0.0257983	0.400791
WBGene00015386	C03B8.3	-0.824057	0.0258081	0.400791
WBGene00021864	fbxa-1	0.760779	0.0258273	0.400791
WBGene00022276	nlp-40	0.236864	0.025845	0.400791
WBGene00010123	F55G11.2	0.867294	0.0258593	0.400791
WBGene00018465	F45E1.4	-0.68254	0.0259581	0.401526
WBGene00001452	flp-9	0.250893	0.0259757	0.401526
WBGene00001489	frm-2	0.206903	0.0259903	0.401526
WBGene00020386	dach-1	-0.744788	0.0259923	0.401526
WBGene00008232	C50F4.4	-0.313094	0.0260267	0.401526
WBGene00015666	gad-2	-0.600289	0.0260354	0.401526
WBGene00001953	hlh-8	0.606514	0.0260437	0.401526
WBGene00008698	F11D11.3	2.00512	0.0261051	0.402172
WBGene00016696	srbc-19	-2.05868	0.0261413	0.402428
WBGene00047726	21ur-4428	1.10549	0.0261615	0.402437
WBGene00018094	F36F12.3	-1.48141	0.0262502	0.403499
WBGene00005396	srh-181	2.46705	0.0262705	0.403509
WBGene00016561	eri-6	0.231964	0.0263223	0.403509
WBGene00235093	C54F6.18	-1.35103	0.0263283	0.403509
WBGene00020833	T26C12.3	0.7401	0.0263295	0.403509
WBGene00000496	chs-1	-0.771359	0.0263771	0.403775
WBGene00020579	T19D12.4	1.03964	0.0263862	0.403775
WBGene00012966	exos-1	-0.183626	0.0264107	0.40385
WBGene00000054	acr-15	0.234138	0.0264692	0.404066
WBGene00003647	nhr-57	-0.238175	0.026472	0.404066
WBGene00009035	gfat-2	-0.839984	0.0265015	0.404066
WBGene00011337	T01G1.2	0.279281	0.0265036	0.404066
WBGene00015512	mthf-1	0.248077	0.0266118	0.404849
WBGene00001426	fkb-1	-0.174016	0.0266141	0.404849
WBGene00044632		-0.674747	0.0266376	0.404849
WBGene00018750	F53C3.6	-0.64272	0.0266482	0.404849
WBGene00194815	Y43F8B.23	-0.667717	0.0266561	0.404849
WBGene00020222	fut-6	0.327515	0.0266921	0.404849
WBGene00196583	R13A1.14	-3.77014	0.0266929	0.404849
WBGene00018100	math-26	0.274048	0.0267692	0.405457
WBGene00021667	snpc-3.2	-0.267502	0.0268069	0.405457
WBGene00005251	srh-28	1.17141	0.0268086	0.405457
WBGene00020948	era-1	-0.704409	0.026812	0.405457
WBGene00004749	sdn-1	0.362917	0.0269264	0.40654
WBGene00019731	M02D8.5	0.375526	0.0269385	0.40654
WBGene00019019	frpr-10	0.504609	0.026943	0.40654
WBGene00235391	F38A5.22	-1.45577	0.0269678	0.406616
WBGene00199889	F58F6.9	4.0816	0.0270458	0.407493
WBGene00050907	Y51A2B.9	-1.30854	0.0270824	0.407507
WBGene00010935	M163.1	0.563493	0.0271079	0.407507
WBGene00017641	csr-1	-0.146884	0.0271233	0.407507
WBGene00009620	fip-5	0.644133	0.0271261	0.407507
WBGene00044412		-0.272186	0.0271661	0.407702
WBGene00019153	H04M03.3	-1.0855	0.0271788	0.407702
WBGene00006881	vab-15	0.499519	0.0272167	0.407972
WBGene00008013		-0.661466	0.0272752	0.408325
WBGene00014759		-0.698914	0.0272936	0.408325
WBGene00007989	fipr-22	-1.00804	0.0272999	0.408325
WBGene00016008	C23F12.3	2.35894	0.0273633	0.408671
WBGene00020522		0.515232	0.0273645	0.408671
WBGene00007718	otub-1	-0.127426	0.0273827	0.408671
WBGene00012992	mrpl-20	0.181532	0.0274193	0.408919
WBGene00006573	tin-10	0.129431	0.0274575	0.409193
WBGene00170879	21ur-6131	3.11712	0.0275799	0.410718
WBGene00011587	anp-1	-0.65965	0.0276705	0.41164
WBGene00013988	ZK512.10	-0.985444	0.0276819	0.41164
WBGene00000622	col-45	-0.814146	0.0277436	0.412142
WBGene00000059	acr-20	0.599102	0.0277558	0.412142
WBGene00002270	lec-7	0.540726	0.0277771	0.41216
WBGene00016371	C33H5.2	2.21668	0.0279286	0.414063
WBGene00006443	pak-2	-0.226112	0.0279584	0.414063
WBGene00006680	twk-28	0.531424	0.0279658	0.414063
WBGene00013455	ssu-2	0.318273	0.0280268	0.414667
WBGene00022213	Y73B3A.11	-1.52482	0.0281367	0.415754
WBGene00194646	Y105C5A.1270	1.81805	0.0281407	0.415754
WBGene00010617	K07A1.13	-0.842063	0.0281618	0.415767
WBGene00000286	cal-2	0.379004	0.0281861	0.415825
WBGene00005487	srh-282	2.99171	0.0282289	0.416156
WBGene00003730	nhx-2	0.22535	0.0283111	0.416156
WBGene00020401	T10B11.5	0.290141	0.0283141	0.416156
WBGene00015957	del-9	0.458878	0.0283196	0.416156
WBGene00001425	fis-2	0.235304	0.0283263	0.416156
WBGene00009844	cwp-5	1.14362	0.0283484	0.416156
WBGene00021345	Y37B11A.3	0.416137	0.0283697	0.416156
WBGene00000465	cpg-1	-0.669603	0.0284062	0.416156
WBGene00007499	C09H10.5	-0.213109	0.0284097	0.416156
WBGene00001854	hil-3	0.430413	0.0284149	0.416156
WBGene00023263		0.480348	0.0284361	0.416156
WBGene00046372	21ur-4897	1.7112	0.0284517	0.416156
WBGene00009606	F40G12.11	-1.43273	0.0285934	0.417932
WBGene00013398	Y62H9A.10	1.09716	0.0286484	0.418437
WBGene00014933		0.348735	0.0287315	0.419353
WBGene00015083	egg-1	-0.863136	0.0287721	0.419486
WBGene00020130	igcm-2	0.555069	0.0287814	0.419486
WBGene00001507	fut-4	-0.74775	0.0288325	0.419659
WBGene00003033	lin-48	0.620275	0.0288593	0.419659
WBGene00010114	F55D12.6	-0.911114	0.0288749	0.419659
WBGene00003184	mei-2	-0.628007	0.0288883	0.419659
WBGene00011323	mut-15	0.169997	0.0288955	0.419659
WBGene00013126	mltn-2	1.01639	0.0289267	0.419815
WBGene00011856	nspg-7.1	0.201608	0.0290428	0.421116
WBGene00018050	clec-139	-0.848891	0.0290574	0.421116
WBGene00022172	cosa-1	-0.282739	0.029178	0.422346
WBGene00008799	F14E5.1	0.518479	0.0291834	0.422346
WBGene00012747	Y40H7A.10	-0.861281	0.0292102	0.422437
WBGene00021083	W08E12.2	1.72047	0.0293188	0.422992
WBGene00006954	wrt-8	1.10266	0.0293211	0.422992
WBGene00013840	fbxa-151	1.02948	0.0293213	0.422992
WBGene00021313	paqr-2	-0.118085	0.029331	0.422992
WBGene00006657	twk-2	0.406416	0.0294438	0.423488
WBGene00021236	pud-1.2	0.614712	0.0294501	0.423488
WBGene00022111	Y71F9AL.6	-1.30454	0.0294511	0.423488
WBGene00017302	F09F7.5	0.44231	0.0294521	0.423488
WBGene00009389	F35B12.10	0.49436	0.0294685	0.423488
WBGene00018562	F47D12.6	0.322242	0.0295334	0.424125
WBGene00044660		0.645026	0.0295571	0.424168
WBGene00016634	C44B11.4	-0.364429	0.029619	0.424759
WBGene00045276	F18E3.13	-0.469774	0.0296871	0.425439
WBGene00016764	C49A9.10	-0.459458	0.0297148	0.425539
WBGene00014931		1.90353	0.029801	0.426225
WBGene00009659	F43G6.7	-0.989095	0.0298042	0.426225
WBGene00000244	bbs-8	0.622217	0.0298329	0.426338
WBGene00008165	C47G2.4	-0.308182	0.0298826	0.426752
WBGene00008584	irg-4	0.838099	0.0299561	0.427454
WBGene00010730	ensa-1	-0.222014	0.0299734	0.427454
WBGene00077699	C45B11.8	-1.06076	0.0300908	0.42883
WBGene00197742	F41D9.11	0.970259	0.0301328	0.428851
WBGene00016119	C25H3.10	0.627914	0.030134	0.428851
WBGene00019488	K07D4.9	0.404012	0.0301589	0.428868
WBGene00007253	C01H6.3	0.559142	0.030184	0.428868
WBGene00045400	C54D10.13	-0.662208	0.0302589	0.428868
WBGene00010605	K06G5.1	0.353012	0.0302704	0.428868
WBGene00008582	F08G5.3	-0.287063	0.0302759	0.428868
WBGene00012061	T26G10.4	-4.61066	0.030288	0.428868
WBGene00235134	R07H5.16	-2.58283	0.0303028	0.428868
WBGene00016087	C25A11.2	-0.273612	0.0303078	0.428868
WBGene00005560	sri-48	-2.44642	0.0303232	0.428868
WBGene00010493	meg-2	-0.744426	0.0303661	0.429179
WBGene00044081	D1086.11	-1.08098	0.0304135	0.429251
WBGene00017116	fbxb-78	4.56535	0.0304156	0.429251
WBGene00009977	swan-1	0.369563	0.0304339	0.429251
WBGene00014130	ZK892.6	-1.3256	0.0304804	0.429559
WBGene00021056	W06B4.1	-0.742938	0.0305081	0.429559
WBGene00017567	F18E3.11	-0.572992	0.0305184	0.429559
WBGene00011012	R04D3.4	-1.18654	0.0305889	0.430256
WBGene00020089	R119.3	0.20409	0.0306387	0.430299
WBGene00013432	Y66D12A.6	-0.362614	0.0306401	0.430299
WBGene00016227	nhr-280	-1.14839	0.0306549	0.430299
WBGene00008901	nhr-27	3.37614	0.0307109	0.430495
WBGene00010453	fozi-1	0.774997	0.0307284	0.430495
WBGene00194892	dsb-2	-0.194313	0.0307317	0.430495
WBGene00000846	cup-5	-0.231173	0.0308506	0.431867
WBGene00004461	rpn-5	-0.0997545	0.030914	0.43246
WBGene00045272	F59C12.4	0.399978	0.0309764	0.433038
WBGene00018732	F53A9.9	0.453706	0.03101	0.433179
WBGene00014009	lips-6	1.56413	0.0310288	0.433179
WBGene00015185	mrpl-41	0.241925	0.031104	0.433935
WBGene00011185	R10D12.1	-0.751755	0.0311485	0.43426
WBGene00045458	F17B5.8	-0.824231	0.0311862	0.434285
WBGene00011741	T12G3.6	-1.09691	0.0311925	0.434285
WBGene00004363	ric-3	0.265802	0.0312297	0.434508
WBGene00012651	orc-4	-0.240904	0.0312881	0.435026
WBGene00006374	syx-4	-0.291262	0.0313642	0.435385
WBGene00015993	C18H7.1	1.56096	0.0313786	0.435385
WBGene00004241	puf-5	-0.890888	0.0314065	0.435385
WBGene00001182	egl-13	0.350694	0.0314375	0.435385
WBGene00022538	ZC190.4	0.746737	0.031463	0.435385
WBGene00012825	Y43F8C.3	-0.286605	0.0314757	0.435385
WBGene00018696	pho-6	0.420536	0.0314853	0.435385
WBGene00022166	Y71H2AM.1	0.241956	0.0314932	0.435385
WBGene00016810	C50D2.7	-0.196445	0.0315048	0.435385
WBGene00022506	ZC21.6	0.927793	0.0316255	0.435827
WBGene00013104	Y51H4A.8	0.855123	0.0316304	0.435827
WBGene00012020	gyg-2	-0.780052	0.0316382	0.435827
WBGene00008579	F08G2.8	0.598609	0.0316778	0.435827
WBGene00018223	bath-13	-0.535877	0.0316793	0.435827
WBGene00200432	C13A10.5	3.17014	0.0316825	0.435827
WBGene00006411	octr-1	-0.561819	0.0316858	0.435827
WBGene00021041	clp-10	1.45258	0.0317087	0.435827
WBGene00020684	T22D1.5	-0.658561	0.0317278	0.435827
WBGene00005644	srp-3	-0.3653	0.0317501	0.435843
WBGene00194998	C16C4.18	-0.614951	0.0318098	0.43637
WBGene00022016	Y61A9LA.4	-2.36041	0.0318808	0.436863
WBGene00019975	flp-34	0.33127	0.0318883	0.436863
WBGene00015203	cdk-11.1	-0.146718	0.0319402	0.437228
WBGene00010784	twk-48	0.458802	0.0320015	0.437228
WBGene00019899	R05G6.5	0.479408	0.0320268	0.437228
WBGene00009656		-0.595461	0.0320384	0.437228
WBGene00005079	srd-1	-2.03187	0.0320532	0.437228
WBGene00003086	lst-4	-0.242889	0.0320552	0.437228
WBGene00018093	F36F12.2	4.83175	0.032064	0.437228
WBGene00000841	cul-6	0.451143	0.0321249	0.437768
WBGene00017250	F08D12.7	-0.319441	0.0321937	0.438415
WBGene00003957	pcp-2	0.478784	0.0322873	0.439376
WBGene00016970	C56E6.2	-0.420391	0.032307	0.439376
WBGene00045125	F54C9.12	1.89722	0.0323591	0.43966
WBGene00012225	W03G11.3	0.18822	0.0323707	0.43966
WBGene00206482	B0416.10	-1.67734	0.0324584	0.440558
WBGene00020620	T20D4.15	0.785958	0.0324853	0.440579
WBGene00000120	aly-1	0.275313	0.032504	0.440579
WBGene00019902	R05G6.10	0.273675	0.0325242	0.440579
WBGene00012041	T26E3.8	-4.57492	0.0325636	0.440721
WBGene00003636	nhr-46	0.311958	0.0325776	0.440721
WBGene00019091	srab-13	-4.42994	0.0326415	0.441294
WBGene00022353	pals-18	0.315359	0.0328414	0.443511
WBGene00002041	hum-8	0.223911	0.0328543	0.443511
WBGene00003143	max-1	0.364144	0.0328703	0.443511
WBGene00007278	lab-1	-0.921583	0.0329491	0.444283
WBGene00008320	slc-25A29	0.589095	0.0330573	0.445449
WBGene00021322	nspg-14	0.33452	0.0331405	0.446061
WBGene00015952	C18B2.1	0.6111	0.0331463	0.446061
WBGene00011187	R10D12.6	-2.57254	0.0331826	0.446061
WBGene00008316	dod-18	0.286784	0.0331895	0.446061
WBGene00018728	frpr-8	0.696883	0.0332161	0.446125
WBGene00005641	sro-1	0.654449	0.0332513	0.446306
WBGene00005146	srd-69	4.82976	0.0332739	0.446318
WBGene00006853	unc-130	0.728552	0.0333404	0.446741
WBGene00199048	T06H11.15	4.52135	0.0333489	0.446741
WBGene00006372	syx-2	0.261443	0.033388	0.446973
WBGene00009800	rrc-1	0.40882	0.0334775	0.44768
WBGene00003623	nhr-25	1.02188	0.0335283	0.44768
WBGene00015021	nfs-1	0.222617	0.033542	0.44768
WBGene00013459	Y67A10A.10	0.352423	0.0335484	0.44768
WBGene00007286	C04A11.2	-0.859265	0.0335544	0.44768
WBGene00077684	Y26D4A.21	0.891897	0.0335812	0.44768
WBGene00009705	F44F4.10	-0.786514	0.0335935	0.44768
WBGene00005655	srr-4	0.234549	0.0336169	0.447702
WBGene00022370		0.569684	0.0336747	0.448181
WBGene00011676	cyp-13A2	0.770232	0.0337077	0.448329
WBGene00018194		0.680112	0.0337673	0.448633
WBGene00012105	T27F6.6	0.170768	0.0338152	0.448633
WBGene00020482	T13C2.7	0.734838	0.0338156	0.448633
WBGene00021495	sqst-2	0.407339	0.0338179	0.448633
WBGene00194738	Y46E12A.5	-1.80709	0.033981	0.450506
WBGene00219777	AH10.10	3.73961	0.0340902	0.451663
WBGene00018991	F56F11.4	-0.593712	0.0341756	0.452502
WBGene00017865	F27D9.7	0.301352	0.0342342	0.452748
WBGene00013758	fbxa-114	-0.31586	0.0342477	0.452748
WBGene00018084	F36A4.5	-1.14681	0.0342603	0.452748
WBGene00019607	K10B2.4	-0.15199	0.0343484	0.453619
WBGene00001466	flr-2	0.268672	0.0343981	0.453951
WBGene00010065	F54F7.3	-0.837969	0.0344439	0.453951
WBGene00022927		-1.84886	0.0344721	0.453951
WBGene00206392	F47D2.11	4.57718	0.0344973	0.453951
WBGene00014244	ZK1307.1	0.319407	0.0344978	0.453951
WBGene00008797	F14D7.10	0.722558	0.0345061	0.453951
WBGene00011083	glo-1	0.483109	0.0349418	0.459167
WBGene00011428	nlp-80	0.220527	0.0349473	0.459167
WBGene00000296	cat-2	0.611538	0.0349955	0.459506
WBGene00013511		-2.12915	0.0350484	0.459835
WBGene00219423	C23H5.15	1.03492	0.0350815	0.459835
WBGene00013845	fbxa-37	0.364652	0.0350877	0.459835
WBGene00009701	egg-3	-0.740533	0.0351837	0.460465
WBGene00012365	W09G3.1	0.194072	0.0351972	0.460465
WBGene00002061	ife-3	-0.264942	0.0352415	0.460465
WBGene00010741	lgc-49	0.761315	0.0352474	0.460465
WBGene00220009	K07E1.2	2.05194	0.0352479	0.460465
WBGene00003772	nlr-1	0.302695	0.0352754	0.460532
WBGene00011215	R10E9.3	-0.480286	0.0353455	0.461035
WBGene00011117	R07E5.11	-0.359434	0.0353589	0.461035
WBGene00001399	fat-7	-0.518994	0.0354119	0.461433
WBGene00007203	best-1	0.561937	0.0356255	0.463616
WBGene00017041	D2007.1	0.310941	0.0356344	0.463616
WBGene00009597	F40G12.2	-1.04427	0.0356693	0.463616
WBGene00015764	C14C6.13	-2.95861	0.0356745	0.463616
WBGene00017536	F17A9.4	-0.227818	0.0356923	0.463616
WBGene00198451	Y51A2D.32	2.23386	0.0357291	0.463801
WBGene00043068	F32E10.9	-0.324273	0.0357696	0.464034
WBGene00019517		-0.847395	0.0358009	0.464146
WBGene00015100	B0280.2	-0.623594	0.035839	0.464346
WBGene00009991		-0.648212	0.035862	0.464351
WBGene00220054	T01A4.8	2.27217	0.0359173	0.464581
WBGene00022411	Y102A11A.1	0.593462	0.0359438	0.464581
WBGene00012969	Y48A6B.8	0.785904	0.0359476	0.464581
WBGene00012437	nmy-3	0.515463	0.0360034	0.46501
WBGene00008816	F14F8.8	2.99531	0.0360455	0.465261
WBGene00019053	F58F6.5	3.00179	0.0360736	0.465331
WBGene00013222	dmsr-6	0.395312	0.0361478	0.465996
WBGene00001606	gln-5	-0.767777	0.0363216	0.4678
WBGene00011371	T02D1.4	0.647862	0.0363546	0.4678
WBGene00170539	21ur-14699	-1.85571	0.0363609	0.4678
WBGene00017125	acdh-12	-0.20155	0.0363816	0.4678
WBGene00006688	twk-36	-0.734341	0.0364031	0.4678
WBGene00021629	scpl-3	0.66028	0.0364605	0.4678
WBGene00013567	Y75B12B.1	-0.804382	0.0364669	0.4678
WBGene00021559	Y45G5AM.7	-0.411506	0.03647	0.4678
WBGene00009049	F22B8.7	-0.311715	0.0364975	0.46786
WBGene00197769	T28B11.12	3.34653	0.0365843	0.468544
WBGene00003658	nhr-68	0.263926	0.0365964	0.468544
WBGene00008774	F13H10.3	-0.190093	0.0366229	0.468591
WBGene00015843	C16C8.5	-0.640112	0.0366898	0.469125
WBGene00044665	F59A6.12	-1.18313	0.0367221	0.469125
WBGene00016424	C34H4.1	0.713011	0.0367332	0.469125
WBGene00021193	math-44	-1.80548	0.0367715	0.469277
WBGene00018719	ccd-5	0.329299	0.0367908	0.469277
WBGene00013537		-1.22484	0.0368553	0.469501
WBGene00012981	Y48B6A.10	-1.09726	0.0368642	0.469501
WBGene00004773	sem-4	0.604042	0.036877	0.469501
WBGene00006524	tap-1	0.231952	0.0369032	0.469544
WBGene00010081	F55A11.8	-0.466912	0.0369378	0.469693
WBGene00021881	Y54G2A.16	-0.473471	0.0370072	0.470285
WBGene00019115	nhr-195	0.386942	0.0370534	0.470581
WBGene00006804	unc-71	-0.33148	0.0370836	0.470663
WBGene00007303	rnh-1.3	-0.661322	0.0371173	0.470663
WBGene00003196	mel-11	-0.1007	0.0371287	0.470663
WBGene00015235	cdc-26	-0.304756	0.0372715	0.472182
WBGene00018144	F37C4.4	0.332671	0.0373277	0.472245
WBGene00020903	acd-5	0.259497	0.037355	0.472245
WBGene00019712	rmh-1	-0.345337	0.037369	0.472245
WBGene00015027	B0207.2	-0.894323	0.0373916	0.472245
WBGene00011261	nphp-4	0.363119	0.0374346	0.472245
WBGene00013680	rpom-1	0.212881	0.0374362	0.472245
WBGene00011152	R09A8.1	-0.664432	0.0374449	0.472245
WBGene00166418	21ur-15146	3.76329	0.0374799	0.472245
WBGene00013514	Y73F4A.1	0.308955	0.0374834	0.472245
WBGene00006319	sup-10	0.362561	0.0375827	0.47311
WBGene00003154	mcm-2	-0.248434	0.0375982	0.47311
WBGene00008439	mfb-1	-0.30509	0.0377074	0.474036
WBGene00012953	fbxa-216	0.459036	0.0377788	0.474036
WBGene00004401	rom-2	0.389388	0.0378222	0.474036
WBGene00044606		-1.53662	0.0378512	0.474036
WBGene00012681	asp-15	2.16033	0.0378571	0.474036
WBGene00020503	T14B4.9	-0.836903	0.0378713	0.474036
WBGene00010234	ttr-50	-1.02664	0.0378943	0.474036
WBGene00004507	rpy-1	0.498878	0.037896	0.474036
WBGene00021146	lgc-45	0.140984	0.0379077	0.474036
WBGene00008387	zhp-2	-0.308762	0.0379595	0.474036
WBGene00022797	best-24	0.446111	0.0379706	0.474036
WBGene00016210	C29F5.1	0.183213	0.0379887	0.474036
WBGene00010032	F54B11.9	0.630606	0.0379889	0.474036
WBGene00004393	rnt-1	0.744753	0.0380167	0.474036
WBGene00006052	ssq-3	-0.685676	0.0380179	0.474036
WBGene00008693	F11C1.4	0.579859	0.038048	0.474122
WBGene00008529	F02E9.3	-0.856429	0.0382277	0.475992
WBGene00018598	F48C1.5	-0.451731	0.0382444	0.475992
WBGene00011610	T08D2.5	-0.925488	0.0382838	0.476067
WBGene00020698	T22F3.8	0.800552	0.0383323	0.476067
WBGene00002981	lgg-2	-0.291003	0.038371	0.476067
WBGene00007649	C17G1.2	-0.910081	0.0383944	0.476067
WBGene00009300	F31F6.1	-0.793501	0.0383987	0.476067
WBGene00017177	F02E8.4	-0.837999	0.0384124	0.476067
WBGene00013809	Y116A8C.33	-0.473765	0.0384127	0.476067
WBGene00021200	cyp-31A3	-0.418081	0.0384375	0.476087
WBGene00195209	C07B5.8	-0.91956	0.0384934	0.476492
WBGene00000697	col-123	-1.0788	0.0385608	0.477038
WBGene00011756	ctg-2	0.220939	0.0386625	0.477786
WBGene00017474	F14H12.7	-0.780093	0.0386677	0.477786
WBGene00022610	ltah-1.2	-0.297673	0.0387113	0.478036
WBGene00021619	Y47D7A.6	-1.15298	0.0388099	0.478967
WBGene00021582	clec-71	0.782795	0.0388614	0.479058
WBGene00022500	lfi-1	-0.297893	0.038864	0.479058
WBGene00196770	F09B12.8	4.4001	0.0389424	0.479538
WBGene00015903	C17E7.9	-1.11915	0.0389582	0.479538
WBGene00194985	Y25C1A.14	-1.30148	0.0389729	0.479538
WBGene00022786	ZK652.8	0.273582	0.0390286	0.479934
WBGene00012206	W02B12.11	-0.147181	0.0390726	0.479939
WBGene00001387	far-3	0.378185	0.0390757	0.479939
WBGene00022292	Y75D11A.3	-0.90958	0.0392065	0.481258
WBGene00019518	K08B5.1	0.373799	0.0392326	0.481291
WBGene00003689	nhr-99	0.483485	0.0392796	0.481579
WBGene00000891	cyn-15	0.0913287	0.0393185	0.481769
WBGene00011689	T10C6.7	-0.911197	0.0393642	0.481889
WBGene00007705	C25A1.1	-0.199468	0.0394112	0.481889
WBGene00022057	Y67D2.7	-0.167451	0.0394319	0.481889
WBGene00007256	swsn-9	-0.16279	0.0394386	0.481889
WBGene00013856	ZC168.2	0.828069	0.0394456	0.481889
WBGene00044894	Y71F9AR.4	0.314324	0.0395386	0.482738
WBGene00008346	C56A3.8	-0.369759	0.0397169	0.48449
WBGene00014055	ZK669.5	0.617553	0.0397495	0.48449
WBGene00020035	egg-5	-0.725889	0.0397529	0.48449
WBGene00306002	T24C4.10	0.295242	0.0398352	0.485205
WBGene00017437	nmgp-1	0.321331	0.0398649	0.485279
WBGene00008438	DH11.5	0.32361	0.0399054	0.485484
WBGene00021035	W05F2.3	-0.809144	0.0399338	0.485542
WBGene00020942	W02D7.6	0.169952	0.0399968	0.485975
WBGene00004354	rgs-11	-1.05372	0.0400168	0.485975
WBGene00235112	T23B5.6	-0.84217	0.0400827	0.486489
WBGene00023259		0.927331	0.0401193	0.486593
WBGene00008822	F14H3.3	-1.13764	0.0401458	0.486593
WBGene00015977	C18F10.2	0.703031	0.0401644	0.486593
WBGene00008719	ttr-52	-1.04123	0.0402233	0.486593
WBGene00010182	F57A8.7	-2.60391	0.0402435	0.486593
WBGene00271796	C54F6.20	0.427834	0.040265	0.486593
WBGene00001784	gst-36	0.163238	0.0402768	0.486593
WBGene00016896	nep-4	-0.90374	0.0402871	0.486593
WBGene00020379	T09B4.5	0.671459	0.0403084	0.486593
WBGene00007978	C36B1.11	-0.448539	0.0403283	0.486593
WBGene00020613	T20D4.7	1.00855	0.0403762	0.486886
WBGene00016263	C30F12.4	-0.538564	0.0404862	0.487393
WBGene00018585	F48A11.4	-0.333919	0.0404982	0.487393
WBGene00016637	C44B12.3	-1.43876	0.0404993	0.487393
WBGene00219206	W05H12.4	-0.613404	0.0405133	0.487393
WBGene00001214	ego-1	-0.19282	0.0405586	0.487607
WBGene00206388	K10C2.14	-1.45882	0.0405786	0.487607
WBGene00000388	cdc-25.3	-1.19041	0.0406055	0.487646
WBGene00017902	F28E10.4	-0.954431	0.040721	0.488683
WBGene00010354	cyp-31A2	-0.676075	0.0407394	0.488683
WBGene00011682	snt-7	0.462326	0.040785	0.488944
WBGene00007283	clec-222	-1.75906	0.0408254	0.489143
WBGene00001534	gcy-7	-0.876427	0.0408584	0.489252
WBGene00048453	21ur-3892	2.57691	0.0409618	0.490205
WBGene00199653	B0350.74	-3.04777	0.0410318	0.490599
WBGene00022233	ipla-6	-0.190152	0.0410425	0.490599
WBGene00022531	morc-1	-0.139479	0.0411017	0.490607
WBGene00019164	H06H21.8	-0.319437	0.041149	0.490607
WBGene00044444	F09G8.10	-0.968502	0.0411542	0.490607
WBGene00016512	C38C3.3	-0.786877	0.0411721	0.490607
WBGene00017443	F13H8.11	0.64594	0.0411786	0.490607
WBGene00021311	thoc-5	-0.188615	0.0411866	0.490607
WBGene00001788	gst-40	0.588168	0.0412968	0.491545
WBGene00198735	Y39B6A.80	3.05091	0.0413131	0.491545
WBGene00016282	C31B8.7	0.503749	0.0413899	0.492138
WBGene00166596	21ur-6539	3.05092	0.0414109	0.492138
WBGene00016988	CD4.1	0.329512	0.0414462	0.492272
WBGene00017648	ddo-3	-0.872213	0.0414816	0.492408
WBGene00021941	lgc-33	-0.334517	0.0415847	0.492451
WBGene00009729	F45E10.2	-0.353424	0.0415926	0.492451
WBGene00016056	C24D10.5	-1.17972	0.0416213	0.492451
WBGene00017156	F01E11.3	0.436322	0.0416222	0.492451
WBGene00000279	cah-1	0.398548	0.0416262	0.492451
WBGene00021137		-1.10167	0.0416484	0.492451
WBGene00017131	E04F6.15	-0.50866	0.0416647	0.492451
WBGene00017330	sre-10	2.1044	0.0417153	0.492451
WBGene00008258	mans-2	0.233593	0.0417296	0.492451
WBGene00011076	scav-5	0.522426	0.0417792	0.492451
WBGene00012005	2024-06-01	0.246795	0.0417884	0.492451
WBGene00004726	sas-4	-0.172005	0.0418495	0.492451
WBGene00009377	F34D10.8	-0.852395	0.0418623	0.492451
WBGene00006793	unc-59	-0.233192	0.041882	0.492451
WBGene00018054		-0.492503	0.0418821	0.492451
WBGene00006982	zig-5	0.472888	0.0419053	0.492451
WBGene00010486	K01H12.4	-0.698553	0.0419456	0.492451
WBGene00200515	R02F11.7	-2.44421	0.0419618	0.492451
WBGene00004243	puf-7	-0.613099	0.0419646	0.492451
WBGene00015980	C18G1.1	0.434625	0.041995	0.492451
WBGene00004078	pos-1	-0.822932	0.0420227	0.492451
WBGene00009365	F33H1.4	-0.209671	0.0420478	0.492451
WBGene00198563	T27B1.4	4.40688	0.0420934	0.492451
WBGene00008565	acox-1.2	0.475084	0.0421014	0.492451
WBGene00002130	inx-8	-0.559271	0.0421038	0.492451
WBGene00012788	Y43D4A.2	-1.15457	0.0421472	0.492451
WBGene00001583	gfi-3	0.228903	0.0422005	0.492451
WBGene00019338	K02F6.4	-1.92594	0.0422009	0.492451
WBGene00009363	F33E2.7	1.4154	0.0422153	0.492451
WBGene00013196	tbc-20	-0.269524	0.0422436	0.492451
WBGene00012315	immt-2	-0.229014	0.0422923	0.492451
WBGene00175031	C06C3.12	0.413243	0.042297	0.492451
WBGene00021325	nspg-13	0.212581	0.0423017	0.492451
WBGene00010492	meg-1	-1.01449	0.0423368	0.492451
WBGene00044485	Y54G2A.41	-0.553987	0.042347	0.492451
WBGene00022648	ZK54.3	-0.431993	0.0423549	0.492451
WBGene00020820	algn-1	-0.190611	0.0423965	0.492451
WBGene00016769	C49C8.5	0.629032	0.0423965	0.492451
WBGene00023069	rncs-1	-0.246627	0.0424799	0.493141
WBGene00008417	D2030.7	-0.435653	0.0426013	0.494272
WBGene00010472	cdr-7	0.483248	0.0426897	0.495017
WBGene00008476	E03H4.8	0.580644	0.042743	0.495355
WBGene00003243	mig-10	0.290376	0.0427971	0.495703
WBGene00020393	T10B5.7	-0.189562	0.0428951	0.495911
WBGene00045405	D1086.18	-0.746827	0.0429236	0.495911
WBGene00013429	Y66D12A.3	-0.897625	0.0429236	0.495911
WBGene00010502	K02C4.3	-0.228811	0.0429479	0.495911
WBGene00018921	sago-2	-0.512598	0.042958	0.495911
WBGene00006161	str-109	3.55084	0.04296	0.495911
WBGene00013135	rga-2	0.306637	0.0430359	0.496422
WBGene00013858	ssp-34	-0.651894	0.0430526	0.496422
WBGene00010775	poml-1	1.60344	0.0430779	0.496435
WBGene00011146	pde-2	-0.237123	0.0431399	0.496701
WBGene00007485		3.00885	0.0431589	0.496701
WBGene00011153	R09A8.2	-1.06767	0.0431735	0.496701
WBGene00011988	har-2	-0.550771	0.0433771	0.498764
WBGene00009562	flp-22	0.275435	0.0434216	0.498996
WBGene00001119	dyf-3	-0.562972	0.0434628	0.499093
WBGene00008197	C49C3.7	-0.298522	0.0434787	0.499093
WBGene00016150	hint-3	-0.467663	0.0435358	0.499469
WBGene00006475	tyra-3	0.35716	0.0435811	0.499711
WBGene00220007	K06A4.15	0.652633	0.0436412	0.50012
WBGene00018880	acc-3	-0.524745	0.0437234	0.500425
WBGene00017329	ugt-39	0.390171	0.0437263	0.500425
WBGene00008852	ubql-1	0.110694	0.0437556	0.500425
WBGene00045411	C25F9.11	0.815298	0.0437653	0.500425
WBGene00017599	F19F10.3	-0.27594	0.0438245	0.500742
WBGene00004242	puf-6	-0.635309	0.0438417	0.500742
WBGene00019135		1.74922	0.0438843	0.500936
WBGene00009908	F49H6.5	2.16124	0.0439075	0.500936
WBGene00011505	pzf-1	-0.85707	0.0439432	0.501064
WBGene00010000	F53F8.3	-1.0732	0.0440493	0.501744
WBGene00003229	mex-3	-0.511757	0.0440516	0.501744
WBGene00012062	T26G10.5	0.517377	0.0441019	0.502038
WBGene00016669	ilys-2	-1.7099	0.044187	0.502467
WBGene00001791	gst-43	0.212324	0.044189	0.502467
WBGene00016337	fbxb-38	0.290594	0.0442166	0.502467
WBGene00012408	Y7A5A.2	0.638493	0.0442543	0.502467
WBGene00022462	Y110A7A.15	-0.221024	0.0442654	0.502467
WBGene00018845	F54H12.5	-0.730412	0.0442916	0.502467
WBGene00001544	gcy-19	0.452305	0.0443429	0.502467
WBGene00015251	B0546.4	-0.300179	0.0443439	0.502467
WBGene00044154	Y7A5A.10	-1.41406	0.0443598	0.502467
WBGene00019608	ani-2	-0.373377	0.0444298	0.502746
WBGene00009018	F21D9.4	0.381591	0.0444334	0.502746
WBGene00017775	F25B5.3	-0.285375	0.0444729	0.502916
WBGene00008789	F14D7.2	-0.99409	0.0445016	0.502963
WBGene00013830	ZC15.1	0.605346	0.0445882	0.503666
WBGene00013052	scrm-7	-0.782683	0.0446495	0.504081
WBGene00202243	C14H10.6	3.03801	0.0447073	0.504232
WBGene00016366	nhr-140	0.439427	0.0447285	0.504232
WBGene00013047	Y50E8A.2	-0.766078	0.0447428	0.504232
WBGene00001447	flp-4	0.445687	0.0448268	0.504232
WBGene00003741	nlp-3	0.213596	0.0448355	0.504232
WBGene00013696	Y106G6A.4	-0.902911	0.0448511	0.504232
WBGene00015465	C05C8.8	0.728998	0.0448642	0.504232
WBGene00012329	sre-44	1.41888	0.0449114	0.504232
WBGene00000374		0.316375	0.0449219	0.504232
WBGene00198235	K01B6.8	4.58953	0.0449306	0.504232
WBGene00014239	ZK1225.5	-0.978584	0.0449331	0.504232
WBGene00021135	W10G11.2	-0.839435	0.0449984	0.50468
WBGene00011512	T05H10.8	0.332586	0.0450552	0.50468
WBGene00014163	rnh-1.2	-0.463785	0.0450641	0.50468
WBGene00023500	C11H1.9	0.386069	0.0450772	0.50468
WBGene00008916	clec-221	-0.462624	0.0450958	0.50468
WBGene00047205	21ur-1749	1.39749	0.0451515	0.505028
WBGene00006760	unc-23	0.150934	0.0451811	0.505084
WBGene00023407	cex-1	-0.590184	0.0452087	0.505117
WBGene00050881	ZK39.10	-0.81808	0.0452701	0.505204
WBGene00011342	T01G5.7	-1.3606	0.045277	0.505204
WBGene00044470	C09G12.17	3.63001	0.0452902	0.505204
WBGene00013746	lgc-55	0.510454	0.0453436	0.505524
WBGene00016448	C35D10.12	0.552685	0.0453886	0.505752
WBGene00015532	C06E4.3	-0.871594	0.0455272	0.506514
WBGene00005150	sre-2	1.21289	0.0455445	0.506514
WBGene00008207	C49F5.3	-0.958233	0.0455619	0.506514
WBGene00000134	amt-2	0.736272	0.0455639	0.506514
WBGene00018253	F40H6.1	-0.903182	0.0455804	0.506514
WBGene00001108	dsl-6	2.30938	0.0456586	0.506962
WBGene00011431	T04D3.1	-0.994819	0.0456769	0.506962
WBGene00044672	fbxa-4	0.345605	0.0456947	0.506962
WBGene00014580		3.02781	0.0457451	0.507246
WBGene00050927		-0.414279	0.0457957	0.507335
WBGene00045509		-0.303834	0.0458028	0.507335
WBGene00014505	T05E11.9	0.344593	0.0458272	0.507335
WBGene00017146	EGAP1.1	0.970381	0.0458722	0.50756
WBGene00015824	C16B8.4	0.458793	0.0459527	0.508177
WBGene00008261	C52G5.3	2.9874	0.0460379	0.508677
WBGene00013704	Y106G6D.8	-0.316184	0.0460966	0.508677
WBGene00016351	C33F10.1	-0.689312	0.0461108	0.508677
WBGene00022045	mrpl-55	0.215752	0.0461666	0.508677
WBGene00000913	daf-18	-0.545332	0.0462313	0.508677
WBGene00010086	F55B11.4	0.414863	0.0462476	0.508677
WBGene00006978	zig-1	0.299618	0.0462599	0.508677
WBGene00019969		-1.41909	0.0462916	0.508677
WBGene00003638	nhr-48	0.44575	0.0462942	0.508677
WBGene00011288	R102.1	-0.767952	0.0463097	0.508677
WBGene00022130	Y71F9B.9	-0.534007	0.046335	0.508677
WBGene00007838		-0.536552	0.0463389	0.508677
WBGene00017853	F27C1.3	-0.767641	0.0463821	0.508677
WBGene00015642	C09E7.8	-0.245178	0.0463933	0.508677
WBGene00012729	Y39G8B.10	1.76561	0.0464134	0.508677
WBGene00022002	Y59E9AR.7	-0.757436	0.0464233	0.508677
WBGene00011280	pelo-1	0.247213	0.0464423	0.508677
WBGene00016017	C23G10.11	-3.57292	0.0464581	0.508677
WBGene00018678	tdpo-1	-0.228748	0.0464685	0.508677
WBGene00013380	memi-2	-0.668884	0.0466059	0.509771
WBGene00045291	F23D12.10	-1.09054	0.0466181	0.509771
WBGene00002224	klp-13	0.397204	0.046674	0.510029
WBGene00007640	pcmd-1	0.180206	0.0466996	0.510029
WBGene00007870		-0.476534	0.046734	0.510029
WBGene00019916	R06B10.7	3.20716	0.046741	0.510029
WBGene00011725	lips-5	0.469276	0.0467861	0.510249
WBGene00022219		0.529897	0.0468605	0.510692
WBGene00007909	C34B4.4	0.88412	0.0468926	0.510692
WBGene00017417	F13B6.2	0.346896	0.0469013	0.510692
WBGene00004809	skr-3	0.262117	0.0469956	0.511448
WBGene00007452	C08F11.3	-0.809694	0.0470479	0.511614
WBGene00017042	D2007.2	0.359853	0.0470607	0.511614
WBGene00013955	kri-1	0.350762	0.0471551	0.511717
WBGene00014801	K08E5.1	-0.485841	0.0471568	0.511717
WBGene00008088	C44C10.7	1.98995	0.0471638	0.511717
WBGene00013203	Y54E5A.8	0.479746	0.0471699	0.511717
WBGene00044080	D1086.10	-0.745696	0.0472457	0.51204
WBGene00007388	folt-1	0.47821	0.047311	0.51204
WBGene00015312	C01G8.1	-0.734482	0.0473393	0.51204
WBGene00011475	T05D4.2	-1.74855	0.0473426	0.51204
WBGene00002063	ife-5	0.211923	0.0473684	0.51204
WBGene00011202	R10E4.6	-2.30435	0.0474005	0.51204
WBGene00019941	pgam-5	-0.127007	0.0474053	0.51204
WBGene00015429	sor-3	0.229021	0.047412	0.51204
WBGene00219771	linc-24	-1.06024	0.047424	0.51204
WBGene00016799	C50C3.1	-0.418359	0.0474827	0.512404
WBGene00002146	ipp-5	0.351808	0.0475441	0.512797
WBGene00022376	Y94H6A.3	-0.146806	0.047588	0.513001
WBGene00000044	acr-5	0.360221	0.0476466	0.513364
WBGene00045493	F55G7.4	0.894337	0.0477023	0.513694
WBGene00001252	elt-4	0.438185	0.0477346	0.513773
WBGene00206377	F44E5.15	-1.31232	0.0477732	0.513919
WBGene00018483	F45F2.11	-0.315691	0.0478683	0.514424
WBGene00001499	fsn-1	-0.418327	0.0478703	0.514424
WBGene00009113	maph-1.2	-0.276915	0.0479537	0.515051
WBGene00018347	F42C5.5	-0.822469	0.0480256	0.515201
WBGene00021027	W04C9.5	-0.663999	0.0480299	0.515201
WBGene00011498	T05G5.1	0.2316	0.0480429	0.515201
WBGene00004820	skr-14	-1.47921	0.0480769	0.515296
WBGene00007717	C25D7.5	0.602711	0.0481336	0.515634
WBGene00201372	W06H8.15	-1.69545	0.0482185	0.516039
WBGene00194910	ZC404.15	0.896077	0.0482427	0.516039
WBGene00020268	hpo-19	-0.174884	0.0482602	0.516039
WBGene00000724	col-151	-1.67527	0.0482828	0.516039
WBGene00020797	T25D3.3	-0.901606	0.048297	0.516039
WBGene00011258	best-15	-0.412492	0.0483587	0.516429
WBGene00020117	R155.3	-0.758042	0.0484192	0.516807
WBGene00012239	W04A8.4	0.5768	0.0484852	0.517036
WBGene00011320	T01C3.3	-0.817217	0.048491	0.517036
WBGene00008086	C44C10.5	-0.715636	0.0486237	0.517674
WBGene00019633	K10D2.7	-0.451339	0.048651	0.517674
WBGene00013336	pnc-2	-0.595528	0.0486665	0.517674
WBGene00007709	clec-87	-0.802165	0.0486759	0.517674
WBGene00011062	R06C7.2	-0.31953	0.0486768	0.517674
WBGene00022532	ZC155.4	-0.611307	0.0488606	0.517993
WBGene00003228	mex-1	-0.639934	0.0488765	0.517993
WBGene00015858	C16D9.3	1.24924	0.0489169	0.517993
WBGene00011381	npr-25	0.626667	0.0489375	0.517993
WBGene00077457		-0.35028	0.0489902	0.517993
WBGene00018626	F49D11.2	-0.958929	0.0490032	0.517993
WBGene00018725	kreg-1	0.838626	0.049007	0.517993
WBGene00007995	C37E2.3	2.18746	0.0490744	0.517993
WBGene00004113	pqn-24	0.154284	0.0490864	0.517993
WBGene00010374	rga-5	0.231879	0.0491069	0.517993
WBGene00001511	fzy-1	-0.355391	0.0491149	0.517993
WBGene00007754		1.18573	0.0491293	0.517993
WBGene00006996	zyg-11	-0.301755	0.0491418	0.517993
WBGene00018568	F47E1.4	-0.55453	0.0491595	0.517993
WBGene00200645	R03E9.9	-2.06017	0.0491656	0.517993
WBGene00002141	inx-19	0.438375	0.0491897	0.517993
WBGene00020479	T13C2.3	0.368955	0.0492279	0.517993
WBGene00005914	srx-23	4.23858	0.0492289	0.517993
WBGene00013903	ugt-3	-0.795997	0.0492498	0.517993
WBGene00003864	oma-1	-0.591093	0.049254	0.517993
WBGene00010157	oac-34	0.938709	0.0492611	0.517993
WBGene00009488	oac-20	-0.553659	0.0492725	0.517993
WBGene00001400	fax-1	0.801091	0.049287	0.517993
WBGene00008865	F15G9.1	-0.582194	0.0493277	0.518106
WBGene00001514	xnd-1	-0.327195	0.0493506	0.518106
WBGene00009650	ccnk-1	-0.246655	0.0493735	0.518106
WBGene00001553	gcy-33	0.601779	0.0494673	0.518705
WBGene00012749		-0.954663	0.049481	0.518705
WBGene00008050	chst-1	0.779076	0.049581	0.519488
WBGene00009457	F36A2.10	-0.645584	0.0497543	0.521034
WBGene00001188	egl-20	0.596398	0.0498218	0.521034
WBGene00077756	Y11D7A.19	1.37631	0.0498271	0.521034
WBGene00007797	C29A12.1	-0.566806	0.0498442	0.521034
WBGene00006933	vps-35	-0.156328	0.0498554	0.521034
WBGene00013633	Y105C5A.8	-0.740357	0.0498822	0.521048
WBGene00020857	srt-62	2.07569	0.0499477	0.521288
WBGene00004762	sel-5	-0.178819	0.0499667	0.521288
WBGene00005353	srh-136	-4.28268	0.0499974	0.521288
WBGene00010744	K10D6.4	0.58709	0.0500066	0.521288
WBGene00044149	T24D5.6	-1.54466	0.0501153	0.522156
WBGene00012535	Y37A1A.2	0.543464	0.0501998	0.522295
WBGene00011984	T24C2.5	-0.473872	0.0502158	0.522295
WBGene00020363	fbxa-3	0.488976	0.0502406	0.522295
WBGene00009848	F48F5.6	0.538412	0.0502513	0.522295
WBGene00020655	T21E12.3	0.692909	0.0502559	0.522295
WBGene00022407		4.27682	0.0503031	0.522521
WBGene00003230	mex-5	-0.555133	0.0503334	0.522572
WBGene00003165	mec-1	0.408176	0.0504225	0.523004
WBGene00306003	W04B5.8	-0.331602	0.0504456	0.523004
WBGene00007580	C14B1.9	-0.682659	0.0504615	0.523004
WBGene00000035	ace-1	0.482671	0.0504769	0.523004
WBGene00015073	B0238.9	-0.475449	0.0505496	0.523493
WBGene00009842	igeg-2	0.608091	0.0505922	0.523497
WBGene00017635	F20D6.5	-0.357652	0.0506009	0.523497
WBGene00044908	F38A1.15	1.67981	0.0507524	0.524799
WBGene00006435	stdh-4	-1.87438	0.0509122	0.525318
WBGene00012464	arrd-7	0.491187	0.0509139	0.525318
WBGene00017507	F16B4.5	0.43558	0.0509262	0.525318
WBGene00001243	elo-5	-0.17142	0.0509304	0.525318
WBGene00005552	sri-40	-0.939387	0.0509615	0.525318
WBGene00008218	nasp-2	-0.605592	0.0510081	0.525318
WBGene00012240	W04A8.5	-1.42202	0.051046	0.525318
WBGene00001441	fkh-9	0.455417	0.0510509	0.525318
WBGene00194645	Y105C5A.1269	2.78824	0.0510599	0.525318
WBGene00008224	slrp-1	-0.229647	0.0510725	0.525318
WBGene00022699	ZK353.3	-0.958799	0.051084	0.525318
WBGene00013069	Y51A2B.5	-1.14985	0.0511645	0.525883
WBGene00044273	nspa-6	1.99416	0.0512487	0.526061
[truncated: 18,537 more rows]
